# Supplementary material for: Decreased DNA density is a better indicator of a nuclear bleb than lamin B loss
Source: J Cell Sci. 2025 Feb 11;138(3):jcs262082. doi: 10.1242/jcs.262082 (PMC11883270; doi:10.1242/jcs.262082)
Supplement: Table S1. — The raw data values from each figure are contained in this excel document. [file joces-138-262082-TableS1.xlsx]

## Sheet: F1
	bleb/body	micronucleus/nucleus
					micronucleus	% time touching nucleus
	0.810079	1.65918			1	0.142857
	0.737558	0.981751			2	0.032967
	0.729555	0.585045			3	0
	0.66965	0.641277			4	0.0769231
	0.704728	0.620323			5	0.10989
	0.584126	0.747953			6	0.10989
	0.559123	1.2339			7	0.164835
	0.801985	0.475546			8	0.0659341
	0.662177	0.953966			9	0.0879121
	0.595838	1.71472			10	0.10989
		1.01615			11	0.153846
		1.58817			12	0
		0.608636			13	0.0879121
		0.533847			14	0
		0.425159			15	0.153846
		0.648403			16	0.0769231
		2.07287			17	0.21978
		1.0554			18	0
		0.341214			19	0.131868
		1.04			20	0.17
	0.685482	0.947176				0.0947637
	0.087681	0.486165				0.0644239
	0.0277272	0.10871				0.0144056

## Sheet: F2 MEF
WT	DNA	Lamin B1		VPA	DNA	Lamin B1		DZNep	DNA	Lamin B1		LA KD	DNA	Lamin B1		WT	DNA	Lamin B2		Lmnb1-/-	DNA	Lamin B2
avg	0.549938	0.617146			0.576899	0.430104			0.563179	0.44787			0.57235	0.899842			0.475079	0.689857			0.490663	0.471993
stdev	0.167821	0.311351			0.217366	0.273898			0.196216	0.281975			0.176344	0.181686			0.137048	0.243454			0.117649	0.168999
st err	0.0296669	0.0550396			0.0265555	0.0334619			0.0232866	0.0334643			0.0311734	0.0321179			0.024227	0.043037			0.0207977	0.0298751
1	0.352075	0.310087			0.619668	0.587395			0.669217	0.355902			0.732674	1.08409			0.50044	0.943635			0.706759	0.391322
2	0.384435	1.19098			0.725888	0.687123			0.710425	0.950356			0.408972	0.814544			0.544422	0.989565			0.499424	0.318923
3	0.529626	0.455159			0.508025	0.623617			0.844027	0.579115			0.513053	1.02622			0.743035	0.337934			0.441309	0.434248
4	0.663047	1.02851			0.387419	0.353841			0.176032	0.0831817			0.64342	0.842846			0.538737	0.796702			0.585388	0.281174
5	0.306321	0.272663			0.390334	0.331342			0.649189	0.361406			0.345769	0.752543			0.405392	0.575525			0.337771	0.850389
6	0.564912	0.997658			0.573556	0.560338			0.837805	0.406676			0.603264	0.570582			0.534924	0.793011			0.373297	0.517229
7	0.540422	1.05892			0.673005	1.25539			0.444109	0.485687			0.552309	0.705534			0.307463	0.559465			0.543818	0.475682
8	0.641159	0.596899			0.447769	0.280487			0.675523	0.143993			0.621376	0.779267			0.68449	0.829442			0.693814	0.619562
9	0.882434	0.734387			0.655665	0.848677			0.469041	0.248014			0.459324	0.595022			0.608735	0.80334			0.480196	0.696151
10	0.457393	1.2325			0.766102	0.7688			0.635172	0.403499			0.314922	1.1101			0.358968	0.247275			0.535344	0.289395
11	0.640275	0.721401			0.566032	0.430671			0.649798	0.38414			0.794744	0.813833			0.457857	0.442928			0.580071	0.687008
12	0.557333	0.530363			0.403529	0.681914			0.480801	0.243751			0.356269	0.937807			0.40223	0.634162			0.326086	0.398974
13	0.647144	0.665665			0.490246	0.793052			0.486255	0.160855			0.858137	1.47772			0.396926	0.463395			0.512463	0.587202
14	0.63868	0.410668			1.00398	0.322456			0.750304	0.117508			0.450078	0.846798			0.680512	0.894353			0.26589	0.440206
15	0.392315	0.534143			0.427369	0.624082			0.714062	0.337371			0.623515	0.889032			0.556445	1.12509			0.596571	0.545155
16	0.806523	0.882985			0.494827	0.201634			0.403837	0.290489			0.372474	0.896808			0.305298	1.26479			0.466029	0.398725
17	0.554837	0.279756			0.51139	0.238965			0.503477	0.260438			0.654093	0.852223			0.341235	0.428239			0.63372	0.387791
18	0.719288	0.354368			0.507513	0.197936			0.448701	0.127536			0.610246	0.896989			0.439041	0.585053			0.443172	0.427198
19	0.480656	0.64057			1.21713	0.372394			0.405499	0.12574			0.538121	0.701945			0.358957	0.562498			0.535025	0.471763
20	0.383308	0.396782			0.869216	0.775263			0.414618	0.121612			0.372498	0.730558			0.358957	0.562498			0.448456	0.211644
21	0.414697	0.265514			0.446107	0.264157			0.352303	0.430274			0.861021	0.898202			0.473535	0.93588			0.654821	0.5176
22	0.706098	0.474219			0.51549	0.675232			0.443687	0.210419			0.656242	0.722312			0.773272	0.831566			0.356924	0.852599
23	0.888927	0.963354			0.685142	0.206523			0.680821	0.528634			0.387644	1.02019			0.558095	0.64413			0.355245	0.37175
24	0.620094	0.507811			0.338656	0.483802			0.632002	0.408857			0.73549	0.783891			0.388013	0.456332			0.44149	0.533668
25	0.379384	0.25901			0.613468	0.491656			0.550283	0.659108			0.581132	1.04742			0.335568	0.767271			0.388872	0.212061
26	0.400822	0.365863			0.488121	0.220555			0.568101	0.693861			0.5204	0.808776			0.283631	0.686489			0.555291	0.354403
27	0.301885	0.738292			0.50234	0.224423			0.589623	0.496254			0.735767	0.877276			0.490962	0.465578
28	0.452665	0.16955			0.640987	0.320255			0.578272	0.741462			0.58437	0.867575
29	0.802274	0.691032			0.677349	0.261716			0.447701	0.420859			0.317224	1.18024
30	0.329619	1.12715			0.685314	0.373437			0.632967	1.15545			0.821976	1.00035
31	0.609421	0.275254			0.799441	0.334834			1.01706	0.159979			0.983255	1.05137
					0.491901	0.144322			0.250927	0.313022			0.40127	0.990126
					0.350785	0.732901			0.588563	0.282128			0.47651	1.1226
					0.382598	0.943623			0.500882	0.848758
					0.460552	0.0421561			0.601895	0.463973
					0.401092	0.266729			0.605969	0.290075
					0.536376	0.432622			0.693333	0.370314
					0.541107	0.166915			0.54554	0.21778
					0.5856	0.16055			0.727983	0.221556
					0.61573	0.287302			0.190647	0.104424
					0.779198	1.38719			0.511091	0.259423
					0.955753	0.327867			0.531743	0.492926
					0.667577	0.312155			0.392057	0.447339
					0.613743	0.298663			0.605916	0.100659
					0.722714	0.264852			0.492591	0.291157
					0.630518	0.245536			0.527592	0.402372
					0.353214	0.935713			0.735182	0.271041
					0.439005	0.442614			0.447485	0.340684
					0.342078	0.399173			0.487997	0.23654
					1.44502	0.259926			0.271431	0.143765
					0.829715	0.962368			0.891444	0.943967
					0.19401	0.54542			1.44621	1.28243
					0.195354	0.320784			0.742439	0.565576
					0.455731	0.543939			0.542529	0.659308
					0.524141	0.287974			0.387761	0.501115
					0.208112	0.278404			0.422116	0.68379
					0.591484	0.319834			0.567914	0.856853
					0.383847	0.137279			0.486496	0.303757
					0.481906	0.15775			0.383458	0.327665
					0.66355	0.509975			0.405818	0.327665
					0.671134	0.12163			0.845453	0.684152
					0.845366	0.15384			0.398858	1.06558
					0.82752	0.604621			0.315424	0.627545
					0.530282	0.437929			0.764985	0.988832
					0.439213	0.207921			0.669207	0.281785
					0.375307	0.104371			0.407985	1.08852
					0.489927	0.280137			0.687493	0.274445
									0.520724	0.202916
									0.490304	0.791818
									0.329256	0.538356
									0.710283	0.612332
																								df	MS	F	P-value	F crit
																								1	0.0652044	3.07982	0.0836447	3.97778
																								70	0.0211715
																								71

## Sheet: F3 HCT116
Live Cell
WT	DNA	Lamin B1		VPA	DNA	Lamin B1
avg	0.443948	0.641823			0.401051	0.699993
stdev	0.154708	0.23639			0.123834	0.239264
st err	0.0247731	0.0378527			0.0218909	0.0422962
									Fixed Immunofluorescence
	0.429864	1.50997			0.444203	1.00355			WT				VPA
	0.126441	0.460466			0.32465	0.431624			DNA	LB1	LB2		DNA	LB1	LB2
	0.375141	0.318777			0.506156	0.920946			0.28844	0.537471	0.648846		0.343742	0.691569	0.897375
	0.374134	0.908119			0.497452	0.174664			0.690304	1.21612	1.44956		0.248553	0.42797	0.686177
	0.68153	0.920418			0.494727	0.283507			0.326056	0.559981	0.579331		0.243389	1.34253	0.685725
	0.562518	0.519739			0.545514	0.231343			0.341989	0.634742	0.879392		0.238083	0.747988	0.915776
	0.223844	0.546005			0.320614	0.839208			0.272981	1.19522	0.692494		0.369593	0.619438	0.554357
	0.404177	0.454848			0.532619	0.52265			0.393326	0.828628	0.713608		0.312437	0.702407	0.901975
	0.464795	0.466074			0.427106	0.611587			0.291839	1.17816	0.882228		0.49098	1.71631	1.37155
	0.301625	0.527046			0.470176	0.718255
	0.597766	0.923634			0.438454	0.948198
	0.546116	0.855385			0.344598	0.926712
	0.643364	0.534182			0.139377	0.50661
	0.394087	0.517064			0.566942	0.775007
	0.546831	0.816129			0.259344	1.01112
	0.745832	0.731473			0.4095	0.538562
	0.50604	0.431164			0.237673	0.74049
	0.44816	0.862719			0.376244	0.826601
	0.51685	0.716377			0.381086	0.304762
	0.316361	0.631351			0.249971	0.978907
	0.807163	0.920418			0.386555	0.852115
	0.343207	0.397581			0.244363	0.726952
	0.397457	0.577763			0.430899	0.539786
	0.426693	0.486053			0.425231	0.775974
	0.508705	0.348609			0.672564	1.093
	0.473234	0.578941			0.202743	0.512769
	0.268965	0.567681			0.557345	0.837908
	0.200081	0.499916			0.284512	0.777961
	0.356853	0.998128			0.493537	0.872069
	0.586516	0.544894			0.448938	0.663563
	0.420313	0.73908			0.246849	0.746479
	0.263385	0.42252			0.473691	0.706893
	0.375521	0.692205
	0.315495	0.60969
	0.415174	0.724007
	0.296006	0.908274
	0.541984	0.487441
	0.362452	0.319108
	0.749301	0.557858

## Sheet: F4 hTERT NGPS
hTERT	DNA	Lamin B1	NGPS	DNA	Lamin B1
avg	0.425286	0.280116		0.52217	0.238653
stdev	0.14813	0.233043		0.174304	0.250128
st err	0.0196203	0.0308674		0.0208333	0.029896
57			70
	0.371193	0.272693		0.698193	0.577999
	0.2776	0.214584		0.30698	0.192377
	0.517589	0.159348		0.397387	0.224071
	0.417569	0.125007		0.948537	0.474265
	0.349747	0.163924		0.660172	0.144212
	0.383734	0.226713		0.739401	0.157283
	0.326568	0.225974		0.607731	0.258931
	0.686895	0.0842182		0.635998	0.477615
	0.642539	1.07278		0.320989	0.096697
	0.54957	0.0958072		0.446893	0.163745
	0.366601	0.104441		0.495814	0.178019
	0.24594	0.403171		0.283149	0.175346
	0.327505	0.413485		0.871335	0.17517
	0.239114	0.274399		0.467692	0.0834494
	0.541726	0.233987		0.45826	0.0743394
	0.60095	0.214586		0.845242	0.393937
	0.518007	0.325408		0.426355	0.246949
	0.336145	0.302552		0.620795	0.369589
	0.490091	0.175102		0.830237	0.523612
	0.40149	0.143966		0.556107	0.198885
	0.52199	0.290759		0.438779	0.318146
	0.873459	0.479808		0.598179	0.375977
				0.238861	0.0723775
	0.358579	0.154961		0.628762	0.885702
	0.549034	0.221867		0.64013	0.0726491
	0.528147	0.328575
	0.312964	1.2869		0.291631	0.110956
	0.497041	0.571778		0.337157	0.547273
	0.463072	0.164839		0.442084	0.458133
	0.704451	0.164457		0.48166	0.243184
	0.341021	0.0859163		0.683082	0.140615
	0.420074	0.210122		0.343279	0.117015
	0.373333	0.236201		0.946499	0.100695
	0.551029	0.286346		0.294695	0.0684609
	0.203598	0.405092		0.383833	0.108028
	0.300262	0.109685		0.556644	0.314036
	0.406481	0.41145		0.572609	0.173655
	0.696677	0.380043		0.442833	0.136185
	0.617351	0.216183		0.59022	0.2114
	0.285611	0.180253		0.394228	0.112576
	0.237134	0.341904		0.40749	0.119165
	0.224666	0.231937		0.750201	0.107677
	0.511503	0.32879		0.512325	0.0773935
				0.613827	0.153407
	0.147304	0.0253843		0.867687	0.178036
	0.210508	0.651055
	0.430978	0.882293		0.605777	0.0805173
	0.379159	0.160422		0.645517	0.0818853
	0.397937	0.0709554		0.542177	0.149587
	0.27345	0.310436		0.58798	0.44061
	0.237167	0.131419		0.37295	0.0194001
	0.469223	0.217394		0.578889	0.0829241
	0.468612	0.22996		0.404144	0.0675507
	0.330581	0.0288381		0.733727	0.159647
	0.409554	0.173306		0.755602	0.135483
	0.553751	0.106075		0.566717	1.18513
	0.325998	0.151079		0.494382	0.128924
	0.614807	0.447279		0.289022	0.0423773
	0.424226	0.0607046		0.26048	0.108262
				0.53882	0.221989
				0.405788	0.0652483
				0.49601	0.334738
				0.217795	0.696999
				0.262007	0.460392
				0.493354	0.0290609
				0.504942	0.0792973
				0.427448	0.0564078
				0.586219	0.105724
				0.529843	0.120725
				0.380208	0.022676
				0.451825	1.38395
				0.346302	0.0569655

## Sheet: F4 LNCaP
	PP& KP LNCaP Data from Class					MPP LNCaP Data					LNCaP Averages
	N	Cell	DAPI Rel Int.	LB1 Rel Int.		N	Cell	DAPI Rel Int.	LB1 Rel Int.		Replicate	DAPI	LB1
	1	1	0.261622	0.859542		2	1	0.601099	0.764254		N1	0.47532	0.840938	12
		2	0.756844	1.18228			2	0.597316	0.944082		N2	0.590705	0.731127	4
		3	0.469595	0.843225			3	0.702787	0.582929		N3	0.431784	0.781077	13
		4	0.359159	0.973099			4	0.461617	0.633245		Average:	0.49927	0.784381
		5	0.493392	0.468644		3	5	0.688066	1.33549		T-test:	0.00750712
		6	0.423766	0.710977			6	0.163466	0.756905
		7	0.476842	0.920575			7	0.674198	0.853726
		8	0.434326	0.57357			8	0.427801	0.63574
		9	0.436647	0.731348			9	0.396095	0.704922
		10	0.591515	0.931774			10	0.565575	1.39763
		11	0.569632	0.956422			11	0.580331	0.866723
		12	0.430505	0.939799			12	0.182034	0.260299
		Average:	0.47532	0.840938			13	0.243322	0.631229
							14	0.4087	0.571056
							15	0.256743	0.719679
							16	0.536428	0.648394
							17	0.490433	0.772212
							Average:	0.469177	0.769325

## Sheet: F4 PC3 
	IE & AAM Data PC3 From Class					LB1 IF DATA From KEP in Lab					LB1 + NPC IF Data From KEP in Lab					PC3 Averages
	N	Cell	DAPI Rel. Int.	LB1 Rel. Int.		N	Cell	DAPI Rel. Int.	LB1 Rel. Int.		N	Cell	DAPI Rel. Int.	LB1 Rel. Int.		Replicate	DAPI	LB1
	1	1	0.507749	0.301271		2	1	0.494121	0.494121		3	1	0.77604	0.969945		N1	0.57022	0.860696	18
		2	0.583482	0.89906			2	0.546597	0.546597			2	0.320252	0.683326		N2	0.477453	0.770322	31
		3	0.771492	1.20746			3	0.662798	0.882097			3	0.503121	0.672692		N3	0.469027	0.662932	17
		4	0.346317	0.385962			4	0.689101	0.315084			4	0.746123	0.998316		Average:	0.505567	0.76465
		5	0.410911	1.09053			5	0.249766	0.867099			5	0.534907	0.91625		T-test:	0.016922
		6	0.520335	0.856467			6	0.454874	0.726739			6	0.336565	0.17022
		7	0.614092	0.797117			7	0.511355	0.571538			7	0.19839	0.562374
		8	0.529566	1.39583			8	0.626915	0.907634			8	0.379393	0.615355
		9	0.496003	1.11466			9	0.388141	0.492742			9	0.427781	0.682482
		10	0.542004	0.465086			10	0.67881	0.503105			10	0.467699	0.358357
		11	0.659717	1.29478			11	0.29993	0.710355			11	0.443702	0.607527
		12	0.464551	0.197911			12	0.226004	0.867993			12	0.585364	1.17198
		13	0.515916	0.485922			13	0.612972	0.633682			13	0.28583	0.601756
		14	0.648616	1.0957			14	0.526129	0.891041			14	0.663817	0.84708
		15	0.803191	1.05594			15	0.44734	0.41675			15	0.326377	0.859931
		16	0.458225	1.04183			16	0.555121	0.932906			16	0.475734	1.06765
		17	0.6498	0.820357			17	0.591659	1.02488			17	0.446844	0.971672
		18	0.74199	0.986641			18	0.41173	0.557261			Average=	0.469027	0.662932
							19	0.355557	0.984614
							20	0.362739	0.961023
		Average:	0.57022	0.860696			21	0.448828	0.963464
							22	0.54598	0.866894
							23	0.280854	0.863643
							24	0.515566	1.11562
							25	0.563965	0.877531
							26	0.512119	0.912281
							27	0.343229	0.812566
							28	0.469551	0.379073
							29	0.477219	0.709045
							30	0.354683	1.12971
							31	0.597379	0.96291
							Average:	0.477453	0.770322

## Sheet: F4 DU145
		PP & KP DU145 Data (Slides A and B)					IE & AAM DU145 Data (Slide A)					DU145 Averages
		N	Cell	DAPI Rel. Int.	LB1 Rel. Int		N	Cell	DAPI Rel. Int.	LB1 Rel. Int		Replicate	DAPI	LB1
		1	1	0.508376	0.935873		3	1	0.326075	0.528763		N1	0.567339	0.896708	16
			2	0.422813	0.636177			2	0.668317	1.09503		N2	0.530178	0.962798	16
			3	0.447476	0.739393			3	0.462117	0.576155		N3	0.56337	0.973372	25
			4	0.493344	0.781947			4	0.636645	0.933326		Average:	0.553629	0.944293
			5	0.669059	0.799017			5a	0.582641	1.12194		T-test:	0.000127391
			6	0.656884	0.941316			5b	0.843171	1.15551
			7	0.629088	0.92887			5c	0.606296	1.41629
			8	0.465043	0.979813			5d	0.819982	1.38807
			9	0.595128	0.952443			6	1.14377	1.47653
			10	0.59531	0.883322			7	0.767152	1.26725
			11	0.452802	0.829295			8	0.363512	0.796217
			12	0.552436	0.7087			9a	0.811417	0.87268
			13	0.540068	1.24242			9b	0.262597	0.564092
			14	0.680168	0.962743			9c	0.359011	1.05747
			15	0.651601	0.924167			9d	0.368576	0.911794
			16	0.717827	1.10184			10	0.599305	0.640847
		2	17	0.239662	0.83536			11a	0.6387	1.27092
			18	0.682304	0.483657			11b	0.546788	0.903614
			19	0.324267	0.737828			11c	0.456005	1.10701
			20	0.370783	0.907981			12	0.327138	0.811608
			21	0.529301	1.13944			13a	0.522397	1.0243
			22	0.606033	1.29414			13b	0.555608	0.78276
			23	0.163921	0.48238			14	0.357352	0.742869
			24	0.539862	1.27339			15	0.512672	0.815041
			25	0.846315	1.11141			16	0.547014	1.07421
			26	0.961905	1.13272			Average:	0.56337	0.973372
			27	0.622072	0.789158
			28	0.555315	1.05975
			29	0.657879	1.00779
			30	0.636724	1.06522
			31	0.505471	0.950804
			32	0.241027	1.13375
			Average:	0.548758	0.929753
						These mean values were very different than the other 3 Ns so I don’t believe these numbers are accurate
								IE & AAM DU145 Data (Slide B)
								N	Cell	DAPI Rel. Int.	LB1 Rel. Int
								4	17	0.155971	0.179647
									18	0.0872367	0.146133
									19	0.164184	0.103761
									20	0.487597	0.195891
									21	0.487597	0.115289
									22	0.340982	0.210505
									23	0.216484	0.0719429
									24	0.0379719	0.0598294
									Average:	0.247253	0.135375

## Sheet: F5 PWS Aux_D
Control			Control Blebs			24 hr Auxin			24 hr Auxin Blebs						Control			Control Blebs			24 hr Auxin			24 hr Auxin Blebs
1st Rep	2nd Rep	3rd Rep	1st Rep	2nd Rep	3rd Rep	1st Rep	2nd Rep	3rd Rep	1st Rep	2nd Rep	3rd Rep				Mean	SD	N	Mean	SD	N	Mean	SD	N	Mean	SD	N
2.54977	2.75064	2.72928	2.25866	2.33143	2.24336	2.57125	2.65303	2.64114	2.12704	2.41405	2.48485			1st Rep	2.61481	0.0787506	953	2.2834	0.18179	190	2.63877	0.080839	850	2.40772	0.127296	24
2.59834	2.63318	2.71435	2.43363	2.13198	2.5969	2.74191	2.79638	2.58335	2.32554	2.35896	2.32061			2nd Rep	2.62384	0.0710763	685	2.29838	0.181022	192	2.6555	0.0777783	665	2.33678	0.185071	66
2.59462	2.63533	2.60171	2.17751	2.67571	2.32855	2.76241	2.734	2.6808	2.57293	2.44647	2.54313			3rd Rep	2.62898	0.0756097	799	2.31812	0.167727	182	2.65112	0.0693901	590	2.41208	0.186492	39
2.53188	2.69727	2.71302	2.28987	2.23161	2.40574	2.55487	2.72281	2.60359	2.29422	2.62907	2.36571
2.52948	2.73783	2.6591	2.1992	2.07766	2.48357	2.57192	2.64898	2.56579	2.19101	2.27117	2.46048
2.51459	2.65156	2.64099	2.27825	2.17955	2.03489	2.49737	2.60239	2.67342	2.48261	2.08981	2.6469			Averages	2.62255			2.29997			2.64846			2.38553
2.60004	2.68092	2.54273	2.19936	2.2189	2.70913	2.72691	2.60594	2.7741	2.48738	2.4548	2.61712
2.55535	2.63353	2.61184	2.08913	2.20207	2.31305	2.58478	2.85599	2.82504	2.50767	2.25964	2.13353
2.63478	2.78913	2.59297	2.34451	2.35574	2.00458	2.65089	2.62123	2.79835	2.40108	2.66349	2.33829
2.53334	2.66264	2.6887	2.5189	2.4578	2.54227	2.67523	2.65665	2.63586	2.42126	2.42578	2.04199
2.61216	2.57083	2.64563	2.19238	2.30563	2.07995	2.6604	2.84453	2.56023	2.39253	2.39617	2.39575
2.50077	2.66663	2.70499	2.11263	2.38348	2.17645	2.66777	2.78757	2.6098	2.40912	2.44193	2.2727
2.45719	2.62743	2.63895	2.47877	2.45764	2.25391	2.71889	2.69287	2.60945	2.39518	2.03575	2.79244
2.47518	2.60866	2.54306	2.15228	2.25224	2.22869	2.68662	2.72088	2.65778	2.53233	2.64066	2.67162
2.43117	2.67052	2.59798	2.14326	2.38244	2.13587	2.70424	2.76298	2.60948	2.58674	2.40751	2.62326
2.47826	2.61361	2.65513	2.37858	2.30954	2.53457	2.52084	2.63182	2.51836	2.4191	2.66486	2.15066
2.55196	2.69298	2.62755	2.08826	2.49644	2.45817	2.72207	2.57123	2.59004	2.43373	2.22754	2.40299
2.40899	2.69115	2.62964	2.30045	2.37133	2.37021	2.79167	2.64442	2.6715	2.31103	2.34614	2.28277
2.62223	2.60576	2.74367	2.66376	2.00345	2.19627	2.52012	2.5978	2.72201	2.54137	2.41159	2.32672
2.58306	2.71547	2.62564	2.21765	2.01886	2.28353	2.67545	2.51686	2.63514	2.22947	2.63521	2.52944
2.524	2.59755	2.60712	2.14479	2.47171	2.68792	2.72464	2.55253	2.73786	2.6401	2.54059	2.51551
2.60864	2.62456	2.55587	2.25477	2.37019	2.03295	2.70961	2.62997	2.65599	2.33021	2.36903	2.44346
2.53256	2.66809	2.65528	2.1714	2.27486	2.35496	2.56615	2.7349	2.76238	2.44079	2.20544	2.56455
2.56689	2.61254	2.72336	2.27642	1.95616	2.20623	2.51677	2.64701	2.69825	2.31289	2.20111	2.56418
2.51543	2.62723	2.63927	2.14697	2.14554	2.24347	2.75166	2.66693	2.72997		2.48575	2.07137
2.61254	2.61288	2.66934	2.30546	2.54904	2.40164	2.71444	2.6627	2.66189		1.99908	2.45428
2.45544	2.64318	2.53791	2.4495	2.10036	1.96936	2.69344	2.62568	2.76617		2.25391	2.09082
2.49112	2.64595	2.62522	2.54534	2.03124	2.34199	2.67981	2.72748	2.65788		2.31492	2.55744
2.47768	2.64459	2.61587	2.28004	2.22826	2.3095	2.68597	2.5713	2.57165		2.30147	2.3791
2.40854	2.70893	2.58351	1.98321	2.52569	2.18561	2.70501	2.65057	2.70787		2.82489	2.2225
2.56502	2.69491	2.44652	2.64457	2.50977	2.49406	2.77267	2.56691	2.63187		2.31213	2.09834
2.49241	2.6069	2.63717	2.1376	2.08035	2.19284	2.67252	2.58598	2.53933		2.04721	2.44939
2.66191	2.70028	2.53368	2.19656	2.18782	2.18221	2.7675	2.61039	2.63502		2.40055	2.33032
2.49541	2.6707	2.69495	2.43503	2.63212	2.57464	2.71854	2.5844	2.67923		2.03916	2.39824
2.58424	2.60715	2.5659	2.25941	2.54246	2.4596	2.71866	2.55018	2.59943		2.17189	2.61426
2.62406	2.60678	2.61518	2.10493	2.40416	2.72758	2.64684	2.58736	2.58173		2.45909	2.42224
2.57924	2.7283	2.55915	1.97968	2.42456	2.32408	2.62911	2.5941	2.64392		2.31462	2.4138
2.58541	2.66636	2.6135	2.4571	2.30875	2.53727	2.68651	2.73625	2.6477		2.33201	2.35489
2.58421	2.62113	2.61199	2.49621	2.35543	2.15142	2.75624	2.60672	2.68674		2.27594	2.72561
2.57872	2.6566	2.61238	2.12777	2.33265	2.25556	2.72068	2.7374	2.66169		2.21073
2.50604	2.63665	2.72919	2.35295	2.42032	2.17845	2.66529	2.77869	2.69552		2.30196
2.64543	2.6523	2.73737	2.26857	2.48439	2.0836	2.67378	2.56813	2.70319		2.11253
2.56581	2.74753	2.66514	2.19569	1.95258	2.4553	2.63523	2.56453	2.71192		2.10086
2.51872	2.76069	2.68204	1.91778	2.33739	2.34894	2.73197	2.56242	2.65984		2.25809
2.54004	2.67802	2.66455	2.41677	2.06762	2.53817	2.58564	2.62749	2.70755		2.2562
2.67106	2.77322	2.66312	2.38002	2.39445	2.58302	2.65141	2.71688	2.78227		2.73359
2.48421	2.75622	2.64046	2.19092	2.13652	2.46972	2.62978	2.59537	2.67235		2.53045
2.48461	2.62164	2.69793	2.19079	2.48151	2.23887	2.60639	2.46455	2.5367		2.33626
2.53176	2.75031	2.73705	2.18231	2.48882	2.22399	2.58896	2.54844	2.60463		2.11991
2.63092	2.66044	2.71158	2.32228	2.27006	2.34374	2.5591	2.5338	2.56619		2.21497
2.41906	2.65667	2.70633	1.94296	2.13388	2.44506	2.57223	2.61053	2.76043		2.13519
2.56206	2.72319	2.70556	2.21284	2.26217	2.20026	2.60031	2.64735	2.66531		2.2344
2.61718	2.59088	2.70356	1.97291	2.15342	2.29641	2.7276	2.53808	2.65497		2.17162
2.61056	2.57029	2.67285	2.28034	2.28686	2.51269	2.48427	2.69376	2.66474		2.25835
2.66597	2.54094	2.72229	2.30691	2.29467	2.20971	2.82616	2.66075	2.69159		2.63849
2.61436	2.38509	2.57821	2.19845	2.28679	2.27689	2.72115	2.71112	2.72199		2.2223
2.65132	2.44713	2.74799	2.23982	2.46593	2.33742	2.59104	2.65011	2.55921		2.22465
2.71061	2.59723	2.59165	2.28162	2.33779	2.10582	2.72598	2.62785	2.71657		2.58431
2.58896	2.57698	2.60601	2.14232	2.02865	2.59236	2.54709	2.74695	2.67514		2.10258
2.58346	2.49135	2.63433	2.19911	2.65214	2.25532	2.46096	2.7521	2.60176		2.13026
2.57501	2.63697	2.7057	2.25636	2.28753	2.29322	2.45072	2.74297	2.60902		2.45622
2.58005	2.59462	2.69386	2.15099	2.51702	2.4356	2.53579	2.79538	2.52454		2.3818
2.7418	2.55769	2.6596	2.37558	2.34468	2.5716	2.61512	2.74518	2.64957		2.46279
2.72507	2.66976	2.73809	2.41615	2.41048	2.32745	2.69876	2.59108	2.74527		2.30707
2.77099	2.68437	2.73103	2.45383	2.09912	2.36057	2.66619	2.62205	2.69376		2.20356
2.63797	2.67047	2.54467	2.51151	2.61953	2.0733	2.65323	2.59315	2.65546		2.46914
2.60764	2.73747	2.57531	2.40484	2.05635	2.31135	2.50956	2.64822	2.7909
2.64863	2.6055	2.71752	2.2165	2.31419	2.13122	2.741	2.66652	2.54773
2.57386	2.62717	2.64906	2.28237	2.57268	2.49755	2.54626	2.762	2.62401
2.59557	2.63655	2.63704	1.9239	2.46143	2.19491	2.59717	2.70798	2.67553
2.55199	2.6073	2.75158	2.19246	2.32473	2.40568	2.65287	2.69563	2.57436
2.6021	2.53112	2.67761	2.50089	2.62941	2.18017	2.43275	2.68559	2.61409
2.57992	2.65193	2.51561	2.04767	2.35479	2.04531	2.71394	2.68419	2.64664
2.61418	2.54287	2.66818	2.07867	2.45995	2.36867	2.70682	2.763	2.74971
2.47746	2.63157	2.59437	2.19915	2.31851	2.67038	2.70789	2.72845	2.62104
2.73681	2.59001	2.70519	2.11194	2.18198	2.13275	2.69528	2.71351	2.6852
2.61572	2.67758	2.63802	1.85428	2.23945	2.3069	2.77533	2.50605	2.68996
2.62707	2.63339	2.61948	1.78388	2.25671	2.27812	2.60081	2.69533	2.61781
2.52336	2.58468	2.5256	1.86747	2.3486	2.39637	2.62838	2.72406	2.6078
2.53777	2.50307	2.62956	2.37311	1.91568	2.36471	2.69354	2.64883	2.58413
2.68735	2.52346	2.63493	1.95078	2.37029	2.4874	2.64232	2.73681	2.60449
2.67297	2.57435	2.64243	2.19214	2.53528	2.34447	2.65232	2.71658	2.69926
2.45337	2.64289	2.50841	2.15815	2.21745	2.56069	2.57403	2.74251	2.59461
2.65127	2.64187	2.62354	2.56447	2.0101	2.36051	2.6997	2.70729	2.68755
2.52113	2.67755	2.61969	2.45048	1.91731	2.01395	2.59485	2.58201	2.71232
2.60401	2.58228	2.67129	2.28546	1.95756	2.18975	2.701	2.63709	2.73136
2.7458	2.72221	2.6677	2.17736	2.00541	2.24954	2.59165	2.80769	2.63333
2.70662	2.72796	2.66304	2.4289	2.17345	2.30586	2.60311	2.7113	2.67221
2.72314	2.60252	2.5748	2.23191	2.12364	2.09728	2.76833	2.7862	2.60398
2.65399	2.58177	2.6719	2.49312	2.24683	2.35708	2.61023	2.68143	2.72058
2.71739	2.64398	2.67106	2.25331	2.37853	2.31662	2.74837	2.79718	2.61778
2.69194	2.69314	2.49851	2.47191	2.56962	2.20903	2.58088	2.72696	2.72694
2.4455	2.53267	2.72671	2.34145	2.30566	2.07559	2.61297	2.64854	2.65529
2.49152	2.7521	2.63055	2.32339	2.16333	2.26358	2.66723	2.68239	2.633
2.5308	2.71079	2.6736	2.25331	2.5954	2.34379	2.54002	2.6974	2.69119
2.57984	2.60924	2.62293	2.60288	2.21926	2.19183	2.63336	2.62866	2.61996
2.62277	2.73367	2.48253	2.19047	2.4341	2.10226	2.53437	2.56456	2.633
2.51631	2.59854	2.7398	2.14832	2.40955	2.07867	2.64511	2.66226	2.68148
2.49343	2.60592	2.7509	2.25414	2.31059	2.13384	2.44191	2.5693	2.66194
2.48196	2.51984	2.65313	2.27226	2.11304	2.24283	2.52214	2.71415	2.63674
2.45095	2.5641	2.62094	2.12902	2.32124	2.08926	2.54172	2.68093	2.62458
2.50654	2.55126	2.5598	2.25367	2.33526	2.41549	2.65991	2.57291	2.73515
2.59181	2.38785	2.56164	2.45376	2.31178	2.19539	2.47661	2.645	2.67083
2.53167	2.54812	2.56803	2.76897	2.39715	2.61547	2.5978	2.86083	2.56319
2.56594	2.46137	2.70308	2.44368	2.07091	2.59107	2.69363	2.59593	2.68563
2.48567	2.46935	2.71735	2.06965	2.17918	2.75218	2.52374	2.54882	2.76076
2.55227	2.46711	2.75887	2.36251	2.51903	2.53207	2.69318	2.63567	2.69839
2.50157	2.55436	2.63286	2.30827	2.6812	2.25752	2.50945	2.50725	2.50531
2.50641	2.5916	2.75279	2.18824	2.07354	2.23903	2.5258	2.58777	2.66455
2.61633	2.59499	2.63017	2.29199	2.53639	2.32081	2.58743	2.69131	2.68929
2.66877	2.51823	2.6549	2.2405	2.08227	2.18264	2.61327	2.66408	2.55152
2.52554	2.53062	2.70637	2.3592	2.26632	2.25968	2.54253	2.81811	2.58702
2.71399	2.5785	2.52407	2.41532	2.37742	2.31275	2.51358	2.72601	2.67818
2.52543	2.64461	2.66152	2.00745	2.25744	2.26292	2.64791	2.6204	2.6484
2.47302	2.42462	2.51645	2.35413	2.32518	2.25617	2.70545	2.66904	2.63536
2.5547	2.59335	2.51087	2.4283	2.43894	2.20754	2.57642	2.63124	2.65696
2.50347	2.63527	2.62106	2.40084	2.02449	2.1733	2.45355	2.61819	2.59793
2.57137	2.60645	2.68812	2.67494	2.17344	2.29731	2.57515	2.76307	2.52321
2.51067	2.58718	2.53315	2.27775	2.36489	2.45589	2.5657	2.67019	2.57844
2.54928	2.66624	2.58394	2.24303	2.06112	2.25129	2.57831	2.78578	2.61258
2.6147	2.56721	2.51021	2.5888	2.42818	2.68158	2.58723	2.7617	2.69678
2.65762	2.64539	2.55078	2.62589	2.00159	2.2064	2.69508	2.61305	2.60776
2.52459	2.65243	2.59514	2.13812	2.27989	2.40075	2.62179	2.61505	2.65041
2.55088	2.60969	2.61109	2.29599	2.4869	2.23785	2.64362	2.64132	2.66294
2.62591	2.6273	2.57145	2.2956	2.40672	2.38744	2.79258	2.71289	2.73632
2.5251	2.56082	2.60483	2.46516	2.0405	2.26714	2.59623	2.53592	2.59566
2.58	2.64024	2.63772	2.29963	2.18676	2.1732	2.60439	2.63361	2.60885
2.54665	2.59424	2.59486	2.0414	2.38537	2.2479	2.64201	2.63636	2.65299
2.64099	2.58213	2.65266	2.29451	2.4016	2.07148	2.59306	2.63362	2.6336
2.60456	2.62099	2.58004	2.50038	2.40848	2.37941	2.62285	2.60562	2.65763
2.55348	2.61864	2.56163	2.39348	2.20811	2.6779	2.63297	2.62126	2.65391
2.60017	2.71779	2.62888	2.40989	2.11311	2.11313	2.60829	2.63432	2.65343
2.65143	2.66421	2.62515	2.55848	2.55561	2.37847	2.62599	2.68134	2.5899
2.61504	2.5453	2.56685	2.51015	1.98178	2.48765	2.68635	2.64978	2.62098
2.62276	2.59735	2.62709	1.95368	2.39143	2.0551	2.62529	2.69928	2.59318
2.7524	2.62732	2.56169	2.30401	2.29357	2.28125	2.67663	2.66126	2.67977
2.57967	2.67905	2.62095	2.84974	2.50521	2.2972	2.56329	2.73049	2.5285
2.70919	2.59163	2.65043	2.41481	2.10835	2.4366	2.54068	2.66924	2.60731
2.75644	2.62477	2.63129	2.14085	2.53409	2.44234	2.49651	2.71239	2.69783
2.61371	2.65293	2.7743	2.32178	2.2625	2.42509	2.59337	2.548	2.6875
2.65921	2.53684	2.59821	2.33788	2.25416	2.22446	2.6368	2.69676	2.64215
2.56405	2.60299	2.7015	2.07784	2.24902	2.43963	2.51541	2.63582	2.67666
2.66379	2.64957	2.65166	2.52366	2.20464	2.34841	2.52563	2.5805	2.6716
2.61047	2.66022	2.65891	2.41035	2.26221	2.48761	2.63704	2.62168	2.60897
2.51193	2.61817	2.55836	2.16067	2.35402	2.49581	2.58859	2.62413	2.70176
2.60459	2.59803	2.57379	2.29751	2.60622	2.32102	2.69135	2.60987	2.59427
2.72119	2.60493	2.54016	2.16765	2.41323	2.18475	2.4957	2.74815	2.58659
2.78756	2.64408	2.56322	2.43168	2.42755	2.46917	2.53675	2.6768	2.6088
2.45141	2.70104	2.55142	2.15877	2.38743	2.33784	2.57362	2.599	2.72532
2.62538	2.6802	2.50495	2.3133	2.34704	2.35234	2.67428	2.64272	2.72301
2.74369	2.66179	2.55583	2.06271	2.3963	2.21658	2.49568	2.77005	2.55988
2.68338	2.58332	2.48275	2.17419	2.26411	2.51233	2.65346	2.5515	2.76565
2.76386	2.48765	2.61107	2.40123	2.35779	2.49886	2.59629	2.59614	2.80158
2.66016	2.60843	2.64071	2.15657	2.4039	2.53426	2.68789	2.74218	2.58775
2.75178	2.62667	2.66104	2.33871	2.31453	2.37453	2.708	2.66184	2.58587
2.57854	2.61147	2.67747	2.11822	2.06085	2.13264	2.72006	2.74834	2.57685
2.5335	2.5802	2.63551	2.27144	2.1403	1.99419	2.59775	2.72808	2.66055
2.61191	2.62079	2.59597	2.08422	2.26042	2.11065	2.71879	2.73336	2.6719
2.52489	2.67186	2.65033	2.28107	2.24393	2.08656	2.76532	2.60013	2.60518
2.48185	2.66802	2.60178	2.43549	2.69838	2.28433	2.70138	2.67336	2.80559
2.61747	2.68276	2.5672	2.24977	2.58777	2.31206	2.63879	2.68072	2.81621
2.56449	2.63068	2.52869	2.17739	2.13248	2.37707	2.68166	2.71819	2.68864
2.58034	2.63457	2.6355	2.04896	1.96197	2.36841	2.57246	2.69207	2.78145
2.6304	2.48912	2.50675	2.16723	2.56804	2.07995	2.64878	2.69272	2.73794
2.59178	2.72302	2.60776	2.36482	2.15071	2.2432	2.62227	2.66622	2.55309
2.62359	2.64548	2.65303	2.05996	1.92419	2.27975	2.67739	2.69247	2.67382
2.63909	2.79866	2.70701	2.23289	2.5263	2.34733	2.60694	2.67574	2.58672
2.70575	2.71735	2.62188	2.55246	2.5078	2.32693	2.60966	2.64231	2.56744
2.50085	2.66194	2.60192	2.09999	2.40568	2.38758	2.73712	2.76369	2.73737
2.64038	2.66426	2.65253	2.08439	2.45666	2.15878	2.68613	2.6275	2.661
2.57418	2.6107	2.57573	2.14876	2.11645	1.97949	2.57087	2.64024	2.60948
2.64379	2.61696	2.78626	2.67393	2.0071	2.38062	2.61212	2.69473	2.56346
2.6411	2.6175	2.56028	2.14354	2.36287	2.48156	2.55941	2.6697	2.57882
2.72788	2.59135	2.69962	2.36747	2.14633	2.31012	2.6548	2.69148	2.76759
2.71005	2.65581	2.64862	2.5335	2.29058	2.45507	2.57108	2.77583	2.6244
2.701	2.65709	2.52888	2.40484	2.00286	2.01959	2.62541	2.75572	2.75587
2.64411	2.64996	2.61469	2.50473	2.08291	2.41128	2.64969	2.73274	2.59437
2.68699	2.65729	2.6287	2.23657	2.47617	2.50016	2.67738	2.66314	2.68149
2.69335	2.5464	2.64905	2.53856	2.30924	2.52604	2.61	2.80975	2.80085
2.6185	2.6627	2.65395	2.07215	2.50353	2.34381	2.56546	2.73945	2.71218
2.66513	2.62159	2.69781	2.36735	2.38971	2.30033	2.63074	2.59762	2.66058
2.56961	2.62287	2.499	2.45512	2.32189	2.60894	2.66541	2.61481	2.63517
2.6663	2.64416	2.65679	2.71752	2.50593		2.71136	2.55338	2.6877
2.56327	2.68987	2.67127	2.30118	2.4066		2.60017	2.69027	2.60347
2.56354	2.64098	2.65764	2.17713	2.08741		2.6028	2.81961	2.66322
2.55879	2.64659	2.73367	2.4832	2.12937		2.62654	2.57046	2.64879
2.5156	2.72465	2.77328	2.44524	2.31058		2.52443	2.56472	2.75954
2.59885	2.58085	2.75955	2.25562	2.23715		2.50978	2.61082	2.62323
2.56654	2.54612	2.58186	2.10696	1.92774		2.5436	2.67361	2.67996
2.50559	2.61244	2.67367	2.44404	2.1777		2.61227	2.65329	2.75963
2.69363	2.72464	2.75516		2.39231		2.60065	2.60969	2.65527
2.51437	2.61244	2.63191		2.47954		2.606	2.63969	2.65289
2.64869	2.73294	2.56469				2.60751	2.78905	2.73302
2.65965	2.74911	2.76099				2.7276	2.5327	2.57468
2.68606	2.52194	2.59603				2.59467	2.78771	2.58864
2.65658	2.66682	2.66327				2.59183	2.5589	2.60962
2.60484	2.626	2.77655				2.66252	2.65975	2.62888
2.51159	2.60052	2.67582				2.45705	2.66271	2.79908
2.61319	2.64059	2.67562				2.53812	2.63124	2.64893
2.58011	2.67607	2.6846				2.43051	2.75317	2.6687
2.62672	2.62679	2.75989				2.51839	2.68249	2.53054
2.40551	2.62795	2.42363				2.55823	2.5697	2.63755
2.53133	2.64612	2.54599				2.5145	2.65144	2.74415
2.64522	2.61655	2.70314				2.5497	2.67638	2.66081
2.59133	2.66317	2.67275				2.49555	2.72507	2.70292
2.59902	2.7386	2.69833				2.68003	2.62819	2.63631
2.71658	2.63911	2.58842				2.54161	2.76037	2.5215
2.53605	2.69098	2.72275				2.60091	2.59073	2.7066
2.76292	2.66117	2.75202				2.45145	2.69783	2.69453
2.52838	2.52724	2.67504				2.56281	2.67795	2.66938
2.46468	2.53556	2.68651				2.47083	2.69319	2.59329
2.52311	2.51581	2.65969				2.623	2.59438	2.60613
2.54604	2.57962	2.59297				2.60172	2.59751	2.65365
2.60895	2.61882	2.6379				2.71069	2.66299	2.63801
2.61532	2.678	2.59965				2.59051	2.68893	2.72608
2.58785	2.67044	2.61044				2.52572	2.82786	2.64834
2.6143	2.66824	2.43782				2.68551	2.72691	2.64539
2.62757	2.55812	2.66179				2.71139	2.80075	2.62635
2.58919	2.64707	2.64342				2.68284	2.65561	2.65393
2.57584	2.58189	2.71647				2.60117	2.79048	2.63468
2.48574	2.50545	2.55692				2.63557	2.72712	2.63503
2.77243	2.493	2.50661				2.61086	2.76416	2.64091
2.71992	2.61162	2.61722				2.56907	2.75285	2.67819
2.55932	2.54817	2.53073				2.52998	2.74212	2.53698
2.75077	2.67059	2.47424				2.57671	2.68749	2.56346
2.55653	2.56934	2.7576				2.56498	2.68402	2.68306
2.58368	2.62105	2.5568				2.60136	2.67458	2.57512
2.58815	2.60103	2.51855				2.559	2.83283	2.73521
2.59342	2.68521	2.64269				2.52646	2.6556	2.62999
2.6145	2.68038	2.54439				2.61939	2.61599	2.54209
2.58271	2.66846	2.72313				2.51643	2.704	2.59499
2.56788	2.66831	2.43415				2.51892	2.55206	2.55696
2.76544	2.64212	2.63549				2.54215	2.60332	2.61437
2.739	2.61076	2.66616				2.75068	2.58284	2.71357
2.66555	2.70245	2.57081				2.58168	2.75298	2.62362
2.73458	2.64343	2.47028				2.60287	2.65088	2.68368
2.66055	2.64009	2.58169				2.62366	2.70193	2.7225
2.59599	2.73701	2.67499				2.44947	2.70097	2.66729
2.58553	2.59894	2.54171				2.57681	2.67637	2.5865
2.59408	2.72079	2.68891				2.55625	2.62875	2.73847
2.70601	2.68221	2.58484				2.66943	2.61577	2.72806
2.64179	2.79216	2.4636				2.57733	2.66893	2.6975
2.64717	2.78384	2.56425				2.68406	2.62212	2.55087
2.75914	2.75083	2.46939				2.63052	2.75454	2.54629
2.58768	2.77792	2.50511				2.66364	2.56711	2.52658
2.63381	2.61831	2.56096				2.66912	2.71706	2.54286
2.68433	2.59393	2.47937				2.76012	2.66946	2.64154
2.74843	2.64821	2.6827				2.66342	2.66134	2.53438
2.77907	2.61097	2.50544				2.6511	2.56746	2.51462
2.67797	2.64923	2.58195				2.74994	2.53378	2.65949
2.73425	2.62194	2.67819				2.70666	2.64868	2.72866
2.675	2.59784	2.57341				2.59894	2.73335	2.65352
2.64025	2.58859	2.5511				2.64141	2.6097	2.75644
2.80972	2.70724	2.66624				2.64294	2.81414	2.71555
2.60811	2.57123	2.6337				2.68032	2.69159	2.61141
2.68187	2.5261	2.62048				2.81738	2.68287	2.6747
2.74975	2.49092	2.60428				2.75877	2.50858	2.74749
2.57174	2.5704	2.61515				2.77498	2.6603	2.66705
2.64425	2.60675	2.58625				2.634	2.60683	2.67151
2.6931	2.54842	2.6076				2.78855	2.68987	2.76629
2.56626	2.71197	2.58576				2.69633	2.61814	2.59532
2.617	2.69689	2.41299				2.76467	2.72463	2.52829
2.67474	2.66007	2.56821				2.69199	2.68428	2.52588
2.72867	2.71122	2.52665				2.85762	2.69941	2.56266
2.68687	2.59876	2.61537				2.56203	2.75332	2.6792
2.62055	2.63788	2.48378				2.60701	2.78957	2.54479
2.64006	2.53877	2.59772				2.5901	2.65231	2.49548
2.54997	2.61489	2.67166				2.592	2.74508	2.50897
2.54608	2.69353	2.58134				2.60556	2.65824	2.61585
2.61308	2.47718	2.59743				2.69316	2.67078	2.62847
2.54783	2.55839	2.455				2.67256	2.58062	2.54412
2.42033	2.43823	2.54185				2.59028	2.65311	2.55283
2.51372	2.55699	2.51785				2.59796	2.67879	2.64993
2.79419	2.52912	2.64345				2.60218	2.59707	2.64699
2.48658	2.63961	2.69452				2.64637	2.55116	2.67224
2.67233	2.70036	2.60792				2.56889	2.64783	2.65089
2.6973	2.51789	2.77784				2.6714	2.70337	2.768
2.60682	2.72454	2.73422				2.60868	2.67705	2.74171
2.55326	2.53173	2.72587				2.65733	2.52652	2.78982
2.68146	2.63146	2.69251				2.60336	2.53383	2.72361
2.71077	2.47862	2.72015				2.66448	2.68022	2.67032
2.50551	2.59635	2.75102				2.55733	2.71489	2.61428
2.69979	2.6055	2.6228				2.60291	2.71155	2.56722
2.73502	2.59295	2.60747				2.50716	2.64757	2.67697
2.69532	2.63467	2.4945				2.50543	2.64229	2.68077
2.65327	2.59743	2.58847				2.58635	2.69464	2.78452
2.65058	2.59763	2.66875				2.58384	2.6909	2.65933
2.52123	2.71014	2.55521				2.63836	2.72649	2.58324
2.50792	2.54501	2.67984				2.57504	2.71542	2.56015
2.6935	2.65374	2.69516				2.66257	2.62237	2.64506
2.64899	2.61586	2.59155				2.6197	2.59964	2.60925
2.70168	2.5658	2.53066				2.69628	2.64758	2.60043
2.626	2.65935	2.52269				2.7101	2.61673	2.5978
2.62304	2.5743	2.67804				2.64639	2.6456	2.70456
2.62211	2.59913	2.73185				2.70464	2.59331	2.75147
2.46814	2.58475	2.59269				2.62863	2.6838	2.62933
2.57484	2.60359	2.7056				2.63666	2.74707	2.60228
2.59035	2.64879	2.61912				2.64689	2.63961	2.63073
2.72284	2.53427	2.48264				2.62468	2.69651	2.74573
2.62369	2.42504	2.65361				2.5769	2.63712	2.65681
2.71282	2.55095	2.62538				2.65843	2.69474	2.57065
2.66041	2.58924	2.59877				2.64441	2.59567	2.66135
2.66497	2.71038	2.70396				2.54509	2.65176	2.5486
2.66407	2.63242	2.59425				2.57223	2.69863	2.66645
2.55579	2.54188	2.62831				2.67586	2.65253	2.63595
2.62132	2.7309	2.60642				2.58721	2.67474	2.64484
2.6619	2.66416	2.627				2.79205	2.64994	2.59177
2.66313	2.63545	2.54817				2.52542	2.55719	2.67134
2.65414	2.53871	2.72224				2.6886	2.57331	2.79039
2.68523	2.57997	2.56047				2.60405	2.63782	2.69635
2.62422	2.57478	2.62937				2.67713	2.62927	2.59452
2.72817	2.67116	2.6618				2.65579	2.62647	2.62276
2.72285	2.5845	2.58156				2.6168	2.54109	2.66892
2.75025	2.63362	2.71061				2.61422	2.68067	2.62509
2.60362	2.40063	2.63168				2.79121	2.60028	2.57485
2.67683	2.65811	2.63834				2.67192	2.61914	2.70465
2.66098	2.66481	2.70462				2.69245	2.60452	2.69368
2.69071	2.52703	2.70825				2.66023	2.53825	2.60613
2.53569	2.52333	2.49142				2.57086	2.6609	2.66605
2.53911	2.62292	2.55381				2.6292	2.63733	2.77609
2.54393	2.68075	2.62695				2.59303	2.80551	2.6416
2.52847	2.59064	2.66755				2.70035	2.65446	2.53151
2.65101	2.61636	2.67837				2.6073	2.81914	2.66457
2.50493	2.64713	2.69695				2.76626	2.65917	2.64975
2.7214	2.64678	2.58983				2.7218	2.6484	2.79386
2.70196	2.61029	2.60321				2.58036	2.66183	2.59879
2.75657	2.59798	2.75553				2.61906	2.66276	2.7055
2.65323	2.56422	2.75756				2.55892	2.73075	2.70445
2.5982	2.55096	2.73101				2.66072	2.61675	2.62382
2.52869	2.64581	2.42421				2.72098	2.62913	2.68155
2.57469	2.66287	2.59694				2.73717	2.59673	2.68357
2.62624	2.50895	2.71082				2.67031	2.64995	2.67295
2.67064	2.59081	2.6027				2.53903	2.64798	2.66786
2.58941	2.73163	2.55146				2.61687	2.71509	2.65922
2.52195	2.71371	2.61176				2.79049	2.60872	2.70057
2.56465	2.61804	2.63537				2.60609	2.58064	2.6381
2.63694	2.65482	2.70981				2.65382	2.66954	2.59846
2.53138	2.60454	2.55448				2.67825	2.6889	2.57258
2.72441	2.63059	2.47318				2.55542	2.65606	2.5247
2.53581	2.7125	2.45659				2.55674	2.54627	2.5593
2.47659	2.60961	2.64113				2.78119	2.59761	2.67355
2.5525	2.59243	2.68811				2.58289	2.63305	2.69526
2.65457	2.70183	2.55721				2.69539	2.57453	2.60513
2.63222	2.76501	2.59491				2.70306	2.69376	2.57401
2.64095	2.55651	2.58658				2.64344	2.5737	2.58879
2.64509	2.797	2.57283				2.61194	2.72356	2.56313
2.58324	2.62881	2.61361				2.62775	2.6641	2.69395
2.61036	2.602	2.63862				2.59072	2.68345	2.78166
2.62865	2.65655	2.59535				2.62782	2.7469	2.69106
2.58131	2.62425	2.61767				2.72179	2.60916	2.69525
2.57534	2.66203	2.49863				2.75777	2.78873	2.63355
2.71737	2.59539	2.66969				2.61922	2.80063	2.65111
2.61966	2.56925	2.7481				2.68563	2.70572	2.81169
2.57894	2.58934	2.6151				2.60917	2.79479	2.78215
2.56799	2.59311	2.59675				2.74609	2.70395	2.61999
2.60021	2.4721	2.62954				2.76891	2.68924	2.60033
2.57805	2.68385	2.68183				2.64481	2.68679	2.76235
2.55863	2.68014	2.61529				2.6003	2.67813	2.73937
2.6276	2.56918	2.66418				2.69224	2.71746	2.72037
2.6295	2.59007	2.64166				2.67354	2.62325	2.74135
2.57947	2.62423	2.49406				2.8002	2.67141	2.72508
2.75753	2.65406	2.63882				2.69312	2.71166	2.72843
2.62153	2.57359	2.73342				2.62077	2.68173	2.59279
2.4598	2.64506	2.72336				2.77271	2.70485	2.67552
2.55891	2.56924	2.71333				2.73828	2.72413	2.56007
2.57876	2.6389	2.79094				2.77365	2.87132	2.71338
2.55589	2.51996	2.65278				2.75163	2.79803	2.66811
2.58276	2.64637	2.74464				2.80992	2.578	2.66376
2.59595	2.67107	2.76708				2.70154	2.61346	2.61589
2.70801	2.61478	2.69821				2.63952	2.70238	2.62777
2.58094	2.51031	2.43282				2.7599	2.78595	2.67619
2.63912	2.5902	2.50334				2.60449	2.63601	2.61307
2.57475	2.55531	2.70639				2.62881	2.72837	2.61177
2.61443	2.66166	2.52404				2.52182	2.73545	2.77047
2.56831	2.68878	2.62496				2.59049	2.68022	2.6911
2.61865	2.69286	2.57161				2.65569	2.73528	2.71916
2.61757	2.69181	2.65565				2.57537	2.56872	2.70621
2.7122	2.54119	2.39161				2.61228	2.67857	2.68018
2.5244	2.62182	2.65126				2.60755	2.67936	2.61661
2.64899	2.75926	2.51847				2.58904	2.62878	2.58553
2.61862	2.69429	2.63115				2.79849	2.56468	2.50716
2.63205	2.61259	2.69335				2.72042	2.64961	2.55893
2.68229	2.61395	2.73346				2.44711	2.63024	2.65092
2.56626	2.77441	2.59198				2.56309	2.78991	2.53423
2.6882	2.64574	2.64877				2.6668	2.66823	2.65034
2.55865	2.6522	2.57164				2.58697	2.65532	2.55118
2.60758	2.6351	2.58022				2.67541	2.6391	2.62948
2.69964	2.68829	2.57824				2.64181	2.67307	2.69386
2.55499	2.51636	2.56789				2.66132	2.61934	2.67843
2.65075	2.68611	2.64508				2.57967	2.68923	2.72919
2.58161	2.63012	2.45569				2.56483	2.70058	2.78178
2.52857	2.68594	2.49123				2.53958	2.71985	2.80483
2.63562	2.664	2.63396				2.63227	2.73347	2.77042
2.55602	2.71282	2.70522				2.69045	2.717	2.73097
2.50398	2.59132	2.57577				2.53263	2.78375	2.59398
2.60992	2.58065	2.5606				2.54045	2.50171	2.63894
2.65181	2.59925	2.65605				2.50844	2.73828	2.76158
2.65979	2.64504	2.74657				2.63539	2.68463	2.81538
2.7479	2.52322	2.56692				2.75376	2.6538	2.68539
2.5422	2.70481	2.63433				2.8079	2.60694	2.66296
2.55887	2.46824	2.4964				2.7231	2.62218	2.67845
2.59276	2.5063	2.53564				2.6022	2.60843	2.66025
2.58031	2.54862	2.46183				2.54999	2.62736	2.55098
2.56657	2.49888	2.75521				2.48305	2.72182	2.68688
2.66905	2.50913	2.54297				2.6428	2.66009	2.70802
2.55605	2.52665	2.62854				2.64567	2.68641	2.55898
2.58286	2.52021	2.58452				2.71129	2.78077	2.58515
2.61304	2.51247	2.75397				2.74005	2.69129	2.64769
2.61547	2.53331	2.67447				2.71075	2.76612	2.66614
2.59235	2.54512	2.65716				2.69504	2.67624	2.65072
2.5782	2.55718	2.74495				2.68407	2.79341	2.68283
2.53782	2.67242	2.55761				2.59244	2.78637	2.59817
2.69718	2.60846	2.65246				2.5665	2.73863	2.57823
2.61067	2.65081	2.70129				2.59448	2.83455	2.49596
2.65304	2.63961	2.58243				2.53509	2.82888	2.71647
2.63745	2.5326	2.67344				2.59378	2.67648	2.86468
2.65987	2.50977	2.60638				2.4965	2.63211	2.53675
2.51842	2.5164	2.69719				2.54251	2.64268	2.57066
2.64721	2.58541	2.76792				2.61898	2.72205	2.67869
2.60528	2.714	2.62061				2.54036	2.68386	2.58367
2.5703	2.51179	2.78141				2.50298	2.68519	2.7862
2.61067	2.66998	2.58648				2.65491	2.63816	2.62868
2.62185	2.58566	2.67781				2.59439	2.62025	2.64381
2.56098	2.38113	2.67831				2.6978	2.73246	2.78297
2.60182	2.63937	2.59301				2.60271	2.63692	2.70894
2.64511	2.65462	2.79762				2.58815	2.65214	2.77099
2.62505	2.59682	2.71121				2.55812	2.76557	2.54316
2.37305	2.52009	2.75997				2.62791	2.60806	2.74236
2.50878	2.73078	2.7043				2.51761	2.40145	2.54184
2.49366	2.50314	2.69314				2.56399	2.58373	2.61367
2.4303	2.6026	2.66085				2.79132	2.58605	2.56031
2.37969	2.55023	2.66509				2.68724	2.60297	2.6923
2.41581	2.59155	2.65675				2.62086	2.74658	2.64132
2.42716	2.6055	2.4135				2.56011	2.66728	2.62982
2.52134	2.63004	2.63785				2.67921	2.6379	2.71837
2.50511	2.66351	2.61563				2.60362	2.6028	2.69686
2.43109	2.73516	2.63696				2.61213	2.62034	2.69765
2.50994	2.59958	2.6515				2.58629	2.49328	2.61603
2.51854	2.68031	2.63799				2.59535	2.66299	2.74041
2.42037	2.56411	2.66235				2.51864	2.61304	2.71203
2.56255	2.68759	2.57696				2.58348	2.50016	2.67779
2.66466	2.63142	2.58585				2.57628	2.71196	2.72549
2.60153	2.66724	2.65996				2.56381	2.72122	2.74023
2.61602	2.72343	2.61634				2.71041	2.69166	2.63334
2.62239	2.59628	2.66616				2.68325	2.65685	2.71674
2.38083	2.80711	2.73178				2.61056	2.65527	2.67995
2.64033	2.74008	2.61537				2.51465	2.67816	2.64876
2.50658	2.68457	2.63677				2.51472	2.7254	2.75972
2.55187	2.55036	2.76226				2.70975	2.63853	2.77261
2.64058	2.56913	2.7647				2.57568	2.69863	2.53578
2.628	2.72954	2.63162				2.6094	2.55968	2.67692
2.65102	2.74222	2.65809				2.62566	2.45268	2.66535
2.58798	2.51217	2.60399				2.75201	2.55178	2.60506
2.82626	2.65638	2.6999				2.54688	2.70628	2.61367
2.6679	2.7016	2.65689				2.50527	2.709	2.61854
2.62322	2.74357	2.67294				2.51077	2.58456	2.80208
2.49663	2.613	2.7943				2.48398	2.77452	2.71505
2.55312	2.6623	2.63818				2.63105	2.78293	2.73596
2.50027	2.54347	2.65711				2.66674	2.72271	2.54126
2.49497	2.65893	2.74162				2.71485	2.7654	2.7029
2.60033	2.60519	2.72257				2.67305	2.64378	2.64665
2.54291	2.69124	2.58198				2.64488	2.59249	2.60909
2.4824	2.80389	2.68671				2.59551	2.75271	2.60851
2.47519	2.685	2.7963				2.66076	2.66256	2.59874
2.53477	2.70886	2.73575				2.60129	2.56395	2.67569
2.65286	2.61952	2.66937				2.60849	2.59992	2.57545
2.57467	2.59366	2.51995				2.65137	2.61965	2.65165
2.52024	2.61419	2.68486				2.7378	2.60607	2.60883
2.58623	2.54564	2.725				2.72328	2.75733	2.66337
2.58435	2.57845	2.66911				2.68264	2.70317	2.71878
2.46956	2.62555	2.67981				2.69884	2.60961	2.59228
2.63099	2.63181	2.70741				2.82032	2.64616	2.66369
2.62437	2.62064	2.61102				2.7905	2.62129	2.67
2.55757	2.54076	2.65635				2.71201	2.57578	2.65026
2.66576	2.61243	2.57748				2.66172	2.68897	2.65475
2.66441	2.54784	2.6671				2.61769	2.70667	2.52564
2.6719	2.60383	2.63998				2.66976	2.73577	2.52233
2.61308	2.67929	2.68909				2.69888	2.52201	2.59842
2.57707	2.62215	2.53898				2.63116	2.56892	2.70042
2.57329	2.5764	2.54938				2.72363	2.6312	2.63332
2.61945	2.61227	2.54487				2.73762	2.66664	2.66848
2.76711	2.6117	2.46508				2.6501	2.58588	2.64993
2.55801	2.67289	2.72225				2.74275	2.72233	2.53816
2.61213	2.65897	2.71698				2.6634	2.64813	2.76156
2.53647	2.55495	2.6718				2.6686	2.65181	2.65115
2.60817	2.59873	2.7836				2.58079	2.56083	2.56929
2.65847	2.63044	2.64532				2.62364	2.60075	2.62666
2.68321	2.61519	2.58193				2.63671	2.59692	2.76759
2.69577	2.55511	2.6313				2.58134	2.63365	2.59294
2.62945	2.73486	2.66327				2.58968	2.73565	2.74412
2.63917	2.5695	2.60814				2.75789	2.72328	2.60998
2.60991	2.69882	2.63814				2.58324	2.65512	2.6552
2.62977	2.6193	2.63329				2.64395	2.74885	2.73263
2.56011	2.67663	2.63448				2.69128	2.70995	2.67295
2.73531	2.72925	2.53934				2.6199	2.76399	2.65564
2.55898	2.56517	2.54435				2.62119	2.62757	2.61177
2.57345	2.50438	2.57254				2.63654	2.71279	2.58732
2.59749	2.59125	2.56628				2.68466	2.67186	2.67686
2.72445	2.62912	2.67062				2.64973	2.64768	2.64564
2.68602	2.55671	2.59677				2.73091	2.66395	2.7384
2.67244	2.74199	2.6058				2.65191	2.65345	2.56462
2.68275	2.69991	2.54651				2.66507	2.57202	2.634
2.62031	2.71978	2.54733				2.72277	2.53887	2.66511
2.65719	2.73171	2.63493				2.58658	2.55602	2.62568
2.65587	2.61045	2.54064				2.69633	2.48644	2.57836
2.6683	2.68909	2.71059				2.62244	2.66622	2.61131
2.65542	2.7185	2.54155				2.68787	2.58409	2.7577
2.69823	2.65108	2.77303				2.7646	2.51206	2.62094
2.69867	2.63478	2.57782				2.82669	2.48034	2.62739
2.60375	2.75804	2.71746				2.67592	2.62767	2.61287
2.59226	2.69414	2.57967				2.50255	2.60499	2.52887
2.63131	2.80778	2.7066				2.59971	2.69018	2.63052
2.62132	2.64532	2.6922				2.76738	2.70893	2.72691
2.43918	2.63242	2.60877				2.74741	2.67932	2.62469
2.4855	2.66042	2.61407				2.69994	2.59172	2.64884
2.58093	2.60851	2.54902				2.7437	2.62039	2.6115
2.48256	2.62841	2.61592				2.76028	2.57159	2.6832
2.44673	2.60812	2.62186				2.7646	2.5454	2.65542
2.46763	2.575	2.59768				2.70886	2.56348	2.53563
2.60185	2.53082	2.63554				2.74714	2.56787	2.72029
2.65809	2.62466	2.70854				2.76695	2.69762	2.51863
2.58276	2.70414	2.66901				2.67797	2.59019	2.68576
2.65177	2.65574	2.69031				2.71256	2.55786	2.6887
2.55127	2.64994	2.59316				2.746	2.58327	2.52317
2.58453	2.70323	2.6692				2.69341	2.63865	2.60322
2.58394	2.70096	2.55821				2.65809	2.51849	2.53382
2.61647	2.5711	2.48782				2.74538	2.71498	2.60457
2.69219	2.55089	2.60388				2.66521	2.58296	2.71585
2.57967	2.70554	2.75037				2.66904	2.52403	2.67467
2.77062	2.70581	2.61091				2.61221	2.6712	2.64022
2.72348	2.66352	2.71312				2.68602	2.67809	2.67496
2.48146	2.66973	2.50947				2.6195	2.5252	2.80255
2.49905	2.70205	2.73163				2.77311	2.57142	2.58139
2.63643	2.76491	2.56137				2.6615	2.64437	2.56207
2.64284	2.64185	2.48003				2.58696	2.59918	2.68033
2.65136	2.66686	2.69032				2.60978	2.65752	2.67975
2.66898	2.59385	2.6685				2.68772	2.70531	2.67716
2.68378	2.58691	2.59732				2.79032	2.6882	2.73922
2.59565	2.61529	2.67374				2.59026	2.63212	2.6584
2.54279	2.7029	2.6207				2.59408	2.54951	2.61478
2.50109	2.60139	2.64436				2.52687	2.63049	2.57965
2.68245	2.60229	2.48015				2.68686	2.64676	2.63594
2.62351	2.62367	2.54672				2.63149	2.62964	2.70301
2.54965	2.47317	2.52556				2.69472	2.58218	2.64501
2.68109	2.47923	2.56664				2.65337	2.6369	2.66826
2.62251	2.71157	2.52338				2.60073	2.79455	2.5797
2.44823	2.54158	2.63904				2.68248	2.63131	2.53666
2.667	2.54565	2.59066				2.51218	2.57312	2.61522
2.657	2.62998	2.7527				2.38711	2.67504	2.58142
2.68811	2.61477	2.47041				2.61184	2.66819	2.67889
2.63292	2.56886	2.59263				2.65579	2.68027	2.63245
2.67814	2.57266	2.6071				2.72636	2.80176	2.63557
2.56382	2.72165	2.58513				2.67126	2.65303	2.69813
2.61365	2.64547	2.56662				2.57254	2.80475	2.58307
2.66432	2.59023	2.62103				2.51356	2.71483	2.58732
2.60668	2.54193	2.73112				2.651	2.61191	2.64166
2.62208	2.54138	2.59077				2.517	2.71048	2.56538
2.60146	2.7378	2.5728				2.67442	2.45165	2.71339
2.61233	2.62453	2.62138				2.68317	2.70201	2.66353
2.6389	2.59964	2.67176				2.68593	2.77248	2.64134
2.61262	2.65144	2.58433				2.67883	2.57656	2.67215
2.6161	2.73172	2.60544				2.51283	2.56811	2.57335
2.57577	2.5745	2.71368				2.80512	2.66171	2.69252
2.63991	2.59646	2.69947				2.80803	2.53947	2.7852
2.55864	2.54366	2.64936				2.80377	2.5953	2.63559
2.5527	2.70092	2.66623				2.70345	2.59268	2.67816
2.57464	2.59871	2.50193				2.64979	2.66193	2.66694
2.55203	2.60416	2.5883				2.65541	2.67399	2.83447
2.61867	2.72045	2.70951				2.66653	2.82187	2.64162
2.57135	2.71622	2.57242				2.78891	2.51744	2.68231
2.52901	2.58376	2.61835				2.67316	2.70428	2.71598
2.63851	2.5326	2.68172				2.6326	2.49378	2.59846
2.69911	2.71888	2.57058				2.63557	2.56005	2.69327
2.62708	2.68401	2.6764				2.6119	2.54884	2.57394
2.77912	2.65675	2.69542				2.57906	2.64437	2.58174
2.7045	2.56407	2.47213				2.66018	2.69222	2.52567
2.78169	2.53239	2.48205				2.71379	2.46809	2.63563
2.68073	2.5857	2.61439				2.63595	2.50975	2.68534
2.63551	2.51017	2.60674				2.60819	2.63571	2.53374
2.72146	2.63028	2.66371				2.53393	2.51745	2.57633
2.60416	2.57435	2.49202				2.57869	2.58827	2.62015
2.50699	2.58348	2.61791				2.56801	2.57505	2.63531
2.62563	2.5943	2.60504				2.55474	2.61587	2.5786
2.52666	2.59681	2.70816				2.66309	2.64035	2.68439
2.68123	2.61146	2.65579				2.57569	2.64407	2.64864
2.66979	2.62587	2.58393				2.57924	2.61734	2.55825
2.66975	2.62227	2.65903				2.53929	2.59486	2.51703
2.69873	2.57797	2.62839				2.67355	2.54	2.77585
2.57028	2.59288	2.63373				2.64239	2.63538	2.67529
2.47293	2.54467	2.67177				2.66486	2.63903	2.64352
2.58956	2.69273	2.70234				2.59504	2.64074
2.65339	2.62525	2.61956				2.66207	2.68737
2.61972	2.58823	2.64474				2.65946	2.60683
2.59853	2.50963	2.61965				2.68014	2.78965
2.57955	2.52865	2.62927				2.69057	2.84333
2.70974	2.57877	2.65318				2.568	2.61078
2.5984	2.60595	2.70256				2.65633	2.75099
2.69849	2.61408	2.60615				2.61801	2.67921
2.60082	2.66739	2.62653				2.53864	2.59376
2.68281	2.73091	2.60832				2.6805	2.55222
2.65471	2.6768	2.59972				2.56531	2.62384
2.55301	2.69038	2.71554				2.61295	2.64806
2.68818	2.56527	2.62801				2.60548	2.52446
2.67374	2.70958	2.62002				2.62702	2.50695
2.57126	2.74554	2.56042				2.80382	2.584
2.62148	2.67985	2.6436				2.78922	2.64173
2.63496	2.5533	2.62649				2.64585	2.62473
2.66968	2.60318	2.66439				2.79517	2.73682
2.6028	2.62848	2.62885				2.70103	2.77449
2.52885	2.72865	2.67087				2.81402	2.60425
2.61339	2.63909	2.60194				2.76206	2.61456
2.6271	2.592	2.71551				2.83451	2.71302
2.66368	2.61669	2.67074				2.70628	2.69119
2.52676	2.4642	2.57634				2.75667	2.58058
2.55805	2.57565	2.56577				2.71954	2.85365
2.46506	2.50314	2.53744				2.79006	2.60694
2.61721	2.48895	2.58296				2.72146	2.72072
2.69605	2.70254	2.71805				2.77129	2.63616
2.62576	2.68446	2.66494				2.74891	2.56614
2.60929	2.56995	2.50334				2.72062	2.67838
2.72213	2.56537	2.48547				2.77229	2.64493
2.6233	2.58241	2.52455				2.55527	2.7022
2.70455	2.66798	2.51523				2.65759	2.66485
2.6144	2.55014	2.40804				2.50236	2.67422
2.53843	2.71223	2.59677				2.64906	2.59733
2.59598	2.66355	2.70658				2.60558	2.55795
2.59332	2.56059	2.71191				2.74089	2.49124
2.82813	2.5634	2.48128				2.73245	2.53652
2.59559	2.44332	2.57935				2.7269	2.84862
2.48429	2.64237	2.70072				2.74008	2.68265
2.66134	2.61681	2.57204				2.65076	2.44952
2.48908	2.63029	2.61678				2.60666	2.78513
2.49586	2.60893	2.58803				2.77787	2.5485
2.7217	2.55696	2.71932				2.71855	2.36626
2.71124	2.58918	2.69938				2.65227	2.61793
2.68049	2.50468	2.7273				2.62127	2.60592
2.67612	2.6372	2.62501				2.60843	2.75777
2.61186	2.65747	2.71363				2.6494	2.63069
2.64672	2.5971	2.68418				2.73352	2.58423
2.71831	2.61722	2.66157				2.65946	2.63173
2.79508	2.68088	2.66443				2.60011	2.58607
2.58356	2.65461	2.57467				2.48356	2.53704
2.54557	2.693	2.62821				2.55758	2.60267
2.56214	2.55557	2.64869				2.69063	2.51195
2.48874	2.61283	2.66272				2.74074	2.50399
2.5674	2.59894	2.61529				2.59649	2.62743
2.68534	2.46007	2.39944				2.56696	2.62948
2.49902	2.65118	2.59535				2.65404	2.56626
2.62328	2.58548	2.54686				2.63463	2.52497
2.70024	2.68212	2.57917				2.71174	2.72101
2.53982	2.62793	2.61007				2.48355	2.63842
2.64723	2.71208	2.56676				2.51935	2.67142
2.64416	2.66906	2.49674				2.72803	2.61258
2.42476	2.66196	2.64441				2.75294	2.65587
2.76428	2.69229	2.58663				2.53771	2.65104
2.58393	2.68279	2.67566				2.63364	2.64674
2.59807	2.54876	2.59256				2.51258	2.54051
2.6055	2.63968	2.57788				2.7739	2.61662
2.64006	2.64947	2.54168				2.5152	2.60859
2.58713	2.71252	2.6625				2.74685	2.77431
2.57194	2.68352	2.57866				2.7615	2.65494
2.53005	2.61294	2.60065				2.69057	2.69884
2.58352	2.48565	2.57159				2.54924	2.53671
2.5675	2.76007	2.68763				2.69419	2.7292
2.57963	2.64463	2.75147				2.68001	2.59217
2.61166	2.56623	2.77899				2.5017
2.63278	2.56151	2.69896				2.54968
2.69745	2.56067	2.55834				2.65891
2.645	2.65047	2.67119				2.54117
2.62449	2.55324	2.68865				2.62344
2.58489	2.71214	2.74899				2.60263
2.57312	2.59873	2.59846				2.63657
2.55692	2.58206	2.62491				2.71898
2.66526	2.72168	2.6229				2.75997
2.58336	2.65235	2.65092				2.72036
2.49165	2.65449	2.67137				2.77447
2.62464	2.71048	2.73466				2.63312
2.65412	2.66207	2.71436				2.53525
2.77564	2.61524	2.65751				2.70109
2.68428	2.6433	2.68599				2.60988
2.56471	2.64606	2.69395				2.67117
2.72937	2.67101	2.66284				2.52494
2.56881	2.7283	2.67958				2.66728
2.52081	2.65641	2.61139				2.63032
2.68833	2.69237	2.6457				2.67445
2.56358		2.60807				2.6528
2.66261		2.57139				2.75581
2.63169		2.59881				2.53747
2.56097		2.57757				2.58558
2.69474		2.76741				2.66606
2.54399		2.62459				2.55817
2.60155		2.5811				2.46123
2.6218		2.62852				2.43164
2.75456		2.61131				2.60975
2.47268		2.53276				2.82142
2.70284		2.68246				2.73379
2.80555		2.56569				2.73176
2.72229		2.56704				2.53957
2.67937		2.64104				2.7042
2.6623		2.67173				2.64853
2.45993		2.76329				2.60564
2.63413		2.59242				2.58078
2.57264		2.58462				2.6048
2.66237		2.71013				2.5493
2.66043		2.66529				2.78679
2.6982		2.6075				2.68935
2.61314		2.60588				2.60094
2.73652		2.6078				2.69258
2.64634		2.64645				2.77292
2.64915		2.72067				2.74298
2.7854		2.72011				2.72743
2.73078		2.60958				2.66148
2.64758		2.55303				2.70216
2.6028		2.69452				2.57936
2.64431		2.71549				2.63427
2.66861		2.71175				2.56846
2.62803		2.63905				2.73324
2.61027		2.50573				2.61599
2.63032		2.50624				2.62234
2.59553		2.65477				2.6685
2.71354		2.56842				2.64349
2.59377		2.69367				2.59398
2.64796		2.52569				2.54474
2.70618		2.61436				2.60404
2.52918		2.57244				2.50744
2.67787		2.71277				2.5199
2.6735		2.59565				2.53339
2.56702		2.6509				2.64993
2.59188		2.70323				2.6359
2.55364		2.58869				2.69835
2.6452		2.68048				2.56013
2.72886		2.50325				2.64784
2.61913		2.60389				2.65067
2.62006		2.50269				2.55126
2.6087		2.68057				2.63505
2.51788		2.54008				2.66983
2.74807		2.65736				2.66913
2.7077		2.72749				2.68861
2.73392		2.61645				2.62905
2.62051		2.6729				2.67909
2.70331		2.55378				2.66809
2.63174		2.69336				2.74979
2.63973		2.58808				2.63456
2.59079		2.61868				2.6355
2.68639		2.59761				2.53996
2.61296		2.52828				2.7304
2.5134		2.5624				2.56701
2.69775		2.4609				2.69465
2.65343		2.64336				2.6937
2.70879		2.77364				2.55431
2.7702		2.53736				2.49737
2.56065		2.5797				2.60707
2.67169		2.69038				2.60392
2.63789		2.59237				2.68533
2.57289		2.64581				2.728
2.4727		2.64231				2.65818
2.71459		2.80647				2.60385
2.68919		2.68164				2.68872
2.50163		2.69274				2.62026
2.63549		2.73599				2.61078
2.6668		2.65744				2.70335
2.70194		2.65189				2.83228
2.51207		2.59813				2.52034
2.55913		2.57382				2.62608
2.53451		2.48475				2.5279
2.67055		2.57669				2.5929
2.5674		2.6375				2.43841
2.557		2.69083				2.64423
2.7593		2.74349				2.58385
2.6542		2.6753				2.65371
2.67696		2.71442				2.57763
2.58897		2.6583				2.66933
2.75519		2.62641				2.56191
2.566		2.69592				2.62713
2.62228		2.73892				2.61357
2.66939		2.71401				2.57732
2.60058		2.75849				2.66856
2.77465		2.63753				2.61614
2.6121		2.70064				2.58154
2.55494		2.77995				2.54483
2.57272		2.7362				2.57017
2.59573		2.66243				2.65589
2.51004		2.60367				2.62804
2.65442		2.63519				2.62485
2.62494		2.69623				2.60075
2.57252		2.69441				2.69858
2.56411		2.66286				2.8086
2.66106		2.61402				2.73276
2.66282		2.67078				2.74781
2.64772		2.70422				2.52758
2.63957		2.71575				2.68752
2.70045		2.71086				2.53834
2.78309		2.62988				2.65853
2.50713		2.68285				2.53987
2.63928		2.66781				2.67512
2.60536		2.56665				2.81033
2.61893		2.64187				2.69279
2.66492		2.55766				2.63755
2.53445		2.59014				2.68643
2.56312						2.60903
2.71212						2.61028
2.58205						2.52041
2.68757						2.50147
2.58514						2.67478
2.68481						2.59414
2.77379						2.63818
2.5683						2.74952
2.74391						2.80056
2.70377						2.75799
2.61555						2.68046
2.46473						2.56048
2.64428						2.6187
2.57603						2.60575
2.6181						2.68365
2.73722						2.65624
2.63345						2.6691
2.54116						2.73041
2.72372						2.68108
2.6513						2.69286
2.63561						2.53193
2.80293						2.74846
2.56993						2.51646
2.67128						2.5796
2.63919						2.57748
2.5808						2.45803
2.6873						2.61869
2.56651						2.57426
2.65903						2.6132
2.70528						2.64364
2.62285						2.70219
2.74036						2.63754
2.67758						2.59743
2.71119						2.70176
2.699						2.60361
2.60291						2.55394
2.50391						2.71745
2.64254						2.60716
2.53346						2.76299
2.62497						2.72381
2.56998						2.69057
2.59453						2.70235
2.58603						2.6404
2.65462						2.71788
2.57449						2.57438
2.51681						2.71723
2.61833						2.84027
2.78377						2.56976
2.59937						2.57344
2.59759						2.56333
2.7169						2.55299
2.79549
2.71846
2.65063
2.65686
2.56498
2.58357
2.55963
2.70634
2.66624
2.75379
2.67894
2.66661
2.50807
2.79391
2.65312
2.66136
2.77422
2.63122
2.4818
2.6277
2.6165
2.69526
2.61656
2.52951
2.63338
2.78073
2.63864
2.66612
2.4286
2.72473
2.5938
2.57674
2.62028
2.55775
2.57405
2.69968
2.66863
2.70549
2.65855
2.61661
2.53017
2.611
2.66454
2.71739
2.67698
2.57667
2.61111
2.53988
2.49821
2.78081
2.61613
2.64987
2.58867
2.50952
2.55768
2.64901
2.59694
2.68316
2.55473
2.66019
2.61745
2.58394
2.7221
2.72213
2.61655
2.71058
2.66661
2.47177
2.63936
2.55347
2.57033
2.7159
2.63889
2.56327
2.63771
2.60942
2.62589
2.6794
2.61898
2.65107
2.74049
2.59747
2.72362
2.68806
2.66869
2.70474
2.66148
2.64661
2.69349
2.75652
2.64946
2.63687
2.65378
2.65967
2.64007
2.66049
2.56837
2.61519
2.63714
2.61441
2.70638
2.7565
2.71312

## Sheet: F5 PWS TSA and EZH_D
DMSO			24 hr GSK343			24 hr TSA			DMSO Blebs			24 hr GSK343 Blebs			24 hr TSA Blebs						DMSO			24 hr GSK343			24 hr TSA			DMSO Blebs			24 hr GSK343 Blebs			24 hr TSA Blebs
1st Rep	2nd Rep	3rd Rep	1st Rep	2nd Rep	3rd Rep	1st Rep	2nd Rep	3rd Rep	1st Rep	2nd Rep	3rd Rep	1st Rep	2nd Rep	3rd Rep	1st Rep	2nd Rep	3rd Rep				Mean	SD	N	Mean	SD	N	Mean	SD	N	Mean	SD	N	Mean	SD	N	Mean	SD	N
2.75737	2.59181	2.48385	2.44877	2.44877	2.62869	2.62414	2.49711	2.65167	1.90829	2.28386	1.67547	2.15607	2.28938	2.26644	2.31012	2.31256	1.98587			1st Rep	2.6141	0.0791554	299	2.56431	0.0967842	258	2.45058	0.111587	215	2.2135	0.233404	185	2.22974	0.250722	111	2.25667	0.182256	40
2.60026	2.62936	2.56901	2.34258	2.34258	2.52316	2.5253	2.60746	2.58024	2.02543	2.31455	1.87166	2.18365	2.08936	2.05611	2.39068	2.23849	2.25846			2nd Rep	2.64531	0.0791938	191	2.55711	0.0992833	217	2.47807	0.135141	130	2.22115	0.292573	146	2.29032	0.221938	180	2.14302	0.237783	22
2.64806	2.71618	2.60638	2.51583	2.51583	2.62028	2.51922	2.63097	2.50996	2.3804	2.27424	1.90188	1.90042	2.18524	2.02142	2.34169	2.33062	2.39363			3rd Rep	2.61225	0.0835736	250	2.60868	0.0782268	300	2.5314	0.125098	151	2.21607	0.256569	127	2.28035	0.225576	175	2.15174	0.228947	15
2.58747	2.75442	2.59321	2.33195	2.33195	2.62397	2.52974	2.15807	2.37632	2.20601	2.53359	1.92487	2.35975	2.34752	2.14901	2.67839	2.05188	1.72005
2.54272	2.71529	2.62397	2.48429	2.48429	2.60387	2.35256	2.47534	2.61103	2.25535	2.36627	1.94738	1.99253	1.80542	2.27145	2.1096	1.9975	2.12132
2.60213	2.59691	2.66196	2.66703	2.66703	2.6996	2.38761	2.44797	2.51379	2.10013	2.37028	2.22564	2.67676	2.46993	2.72399	2.17859	1.98961	1.90837			Averages	2.62389			2.5767			2.48668			2.21691			2.2668			2.18381
2.60442	2.5692	2.62057	2.62174	2.62174	2.67187	2.45786	2.50376	2.52059	2.33025	2.59947	1.97626	1.79986	2.13815	2.41258	2.34414	1.97087	1.91089
2.72242	2.65579	2.71518	2.71286	2.71286	2.61524	2.36681	2.16073	2.37661	1.95283	2.86687	2.02748	2.01715	2.16106	1.88262	2.19594	2.09072	1.98842
2.67922	2.67109	2.61059	2.44728	2.44728	2.69978	2.60513	2.09427	2.40211	2.12657	2.08828	2.21154	2.42483	2.47018	2.3268	2.13828	2.22967	2.49068
2.4488	2.80128	2.39207	2.54771	2.54771	2.6837	2.37291	2.58281	2.53323	2.11756	2.07477	1.81245	2.60643	2.0624	1.76661	2.06736	1.94717	2.33734
2.56135	2.81079	2.59711	2.57077	2.57077	2.60062	2.60364	2.26733	2.32553	2.05777	2.53856	1.96756	1.90369	2.16397	2.2695	2.10528	2.20217	2.01191
2.66304	2.87219	2.68566	2.55196	2.55196	2.67798	2.62211	2.21643	2.30605	2.0839	1.96777	2.13196	2.57168	2.40133	2.65076	2.18018	1.78901	2.25506
2.6163	2.65224	2.62722	2.31187	2.31187	2.64574	2.51203	2.62254	2.42618	2.22134	1.88099	2.40468	2.00113	1.77206	1.88269	2.04896	2.18938	2.48644
2.62425	2.66273	2.51211	2.70191	2.70191	2.60986	2.48006	2.55315	2.33625	2.41737	1.6827	2.17483	2.3238	2.17451	2.30385	2.41036	2.02476	2.26791
2.61797	2.80184	2.43142	2.61393	2.61393	2.80478	2.49925	2.37764	2.27859	2.06113	2.04078	2.01478	2.27943	2.34404	2.11459	2.42987	1.87268	2.13973
2.55751	2.62645	2.62774	2.53331	2.53332	2.56837	2.50683	2.54259	2.46225	2.264722972*	1.93288	1.83052	1.86828	2.11939	1.95099	2.19893	2.10132
2.52196	2.55648	2.53703	2.45683	2.45683	2.73906	2.51568	2.40146	2.48741	1.95228	2.44655	2.52121	2.09091	2.40725	2.25021	2.47779	1.96201
2.61873	2.58981	2.49718	2.52285	2.52285	2.62962	2.50848	2.41726	2.51915	2.15162	2.00871	2.14364	2.10907	2.38173	2.62751	2.56557	2.00412
2.5423	2.61071	2.56658	2.5814	2.5814	2.6021	2.53178	2.47814	2.62855	1.78513	2.15282	2.30682	1.64787	2.10294	2.09268	2.01646	2.61355
2.54684	2.60747	2.48134	2.65163	2.65163	2.59932	2.45394	2.54134	2.69798	2.29546	2.10943	2.343	2.07279	2.51019	2.33177	2.29947	2.58585
2.60975	2.74402	2.5881	2.64616	2.64616	2.62299	2.58984	2.5026	2.75822	2.39935	2.62918	2.40812	1.89011	2.37746	2.45246	2.20811	1.98193
2.5664	2.54274	2.5402	2.48039	2.48039	2.61155	2.49162	2.28739	2.63708	1.99148	2.63512	2.22856	1.96493	1.98843	2.1281	2.07634	2.66048
2.49635	2.49382	2.62394	2.59103	2.59103	2.48806	2.35104	2.71118	2.55026	2.41821	2.14771	2.482876898*	2.35631	2.16862	2.16188	2.20368
2.53034	2.55332	2.55399	2.60401	2.60401	2.65622	2.56076	2.66743	2.65934	1.94619	1.92863	2.2048	2.08313	2.12352	2.40796	2.11269
2.75538	2.55544	2.5855	2.59131	2.59131	2.64601	2.34912	2.67367	2.42121	1.96995	2.60976	2.3487	2.1094	2.28675	2.06204	2.62571
2.6127	2.65078	2.62641	2.67292	2.67292	2.55326	2.42518	2.63108	2.59287	2.04777	2.14272	1.97653	2.08059	1.95205	2.36756	2.17774
2.53024	2.50451	2.56634	2.54661	2.54661	2.64825	2.62943	2.5584	2.61076	2.42406	2.05688	2.81203	2.43804	2.35559	2.51878	2.46852
2.62651	2.78079	2.59402	2.43142	2.43142	2.66072	2.58545	2.38213	2.72007	2.35308	2.55105	2.6837	2.15685	2.49601	2.09681	2.33396
2.67094	2.54627	2.58334	2.52517	2.52517	2.6145	2.31164	2.56483	2.63564	2.37929	2.3241	2.38193	2.20102	2.42743	2.15849	2.11372
2.73662	2.5681	2.55291	2.59751	2.59751	2.71554	2.37907	2.67728	2.55454	1.97528	2.46575	2.04517	2.40652	2.23442	2.27863	1.95482
2.64204	2.82751	2.56777	2.40546	2.40546	2.6684	2.59635	2.6125	2.48445	2.25183	2.30138	1.89506	2.44032	2.66299	2.65264	2.43422
2.7194	2.63724	2.54675	2.4841	2.4841	2.74836	2.4558	2.44341	2.51282	2.40968	2.23789	2.32066	2.01522	1.9746	2.59429	2.1165
2.61763	2.58587	2.57391	2.62865	2.62865	2.60719	2.48531	2.53514	2.60515	1.92748	1.85499	2.34326	2.44448	2.09725	2.2607	1.8435
2.73231	2.669	2.60215	2.75321	2.75321	2.55165	2.35194	2.30417	2.59564	2.09773	1.92714	2.42926	2.25115	2.25252	2.34248	2.4091
2.53281	2.61334	2.72538	2.54937	2.54937	2.66884	2.23034	2.57437	2.23519	2.10344	2.17964	1.96087	2.22944	2.58949	2.34976	2.40757
2.65971	2.6336	2.51773	2.52474	2.52474	2.57721	2.25926	2.48909	2.48969	2.24783	2.00934	2.3321	1.98226	2.26193	2.38689	2.34227
2.61973	2.54948	2.57734	2.55683	2.55684	2.6881	2.47187	2.35222	2.68075	2.55223	2.7707	2.10008	2.25466	1.89966	2.22164	2.15229
2.63596	2.60637	2.6794	2.5379	2.5379	2.67991	2.33336	2.60754	2.74106	2.21746	2.13664	2.32181	2.21779	2.39169	1.97979	2.15604
2.62337	2.63749	2.60108	2.54661	2.54661	2.66931	2.61488	2.44145	2.64994	2.09624	1.89237	2.22475	1.95343	2.38694	2.15279	2.32994
2.67418	2.78115	2.75094	2.53396	2.53396	2.64115	2.36164	2.54676	2.797	1.95697	1.95814	2.65699	2.08787	2.4145	2.0726	2.31248
2.50802	2.80261	2.47234	2.53083	2.53083	2.7206	2.44364	2.65539	2.62622	1.9988	2.09288	2.09598	2.07893	2.31244	2.36089
2.64469	2.68448	2.53078	2.42796	2.42796	2.69126	2.47463	2.43693	2.34588	2.20494	2.7526	1.96824	1.8519	2.10418	2.35735
2.55695	2.73918	2.59353	2.54619	2.54619	2.57809	2.49626	2.68517	2.37466	2.36813	2.53532	2.40032	2.36563	2.2921	2.10487
2.61289	2.73491	2.84291	2.60531	2.60531	2.70755	2.50269	2.56275	2.56887	2.37619	1.49786	1.90809	2.06358	1.87669	2.23902
2.73134	2.58116	2.70312	2.65775	2.65775	2.64524	2.51347	2.55514	2.38977	2.2382	2.12819	2.12309	2.20489	1.94001	2.38658
2.64317	2.70328	2.49401	2.53687	2.53687	2.65194	2.35146	2.57888	2.54428	1.95914	2.26633	1.68931	1.70798	2.40552	2.08106
2.67637	2.68647	2.73612	2.44326	2.44327	2.64521	2.29733	2.34869	2.3241	2.29727	2.70863	2.4776	2.07951	2.37568	2.59809
2.67142	2.6822	2.76952	2.54902	2.54902	2.58894	2.46421	2.62424	2.53445	2.29963	2.53247	1.86842	2.68181	2.44751	2.55939
2.5964	2.6849	2.69721	2.56325	2.56325	2.49139	2.45066	2.27565	2.41306	2.25058	2.70783	2.85964	1.80757	2.17799	1.86354
2.54652	2.58885	2.75176	2.65254	2.65254	2.66188	2.37921	2.61778	2.49959	2.49903	1.83338	2.1069	1.80485	2.37745	2.57661
2.53002	2.67443	2.54991	2.5554	2.5554	2.59145	2.35236	2.62998	2.49762	1.96057	2.51648	2.72704	2.24586	2.36537	2.26759
2.69749	2.66967	2.67805	2.51906	2.51906	2.61054	2.52167	2.47012	2.47223	2.00734	2.23006	1.9884	2.06056	1.85926	2.24146
2.62331	2.58368	2.54773	2.62239	2.62239	2.58036	2.39211	2.60351	2.23886	2.29418	2.11597	2.39262	2.46107	2.27635	2.51774
2.64312	2.68479	2.59846	2.57435	2.57435	2.62813	2.29682	2.40879	2.4544	2.27887	2.72522	2.32306	2.29335	2.64827	2.5252
2.36648	2.61112	2.73332	2.53644	2.53644	2.54666	2.43629	2.30368	2.63456	2.16651	2.22371	2.15204	2.19414	2.1501	1.59494
2.57124	2.65582	2.70139	2.57969	2.57969	2.65287	2.47248	2.68805	2.66408	2.56095	2.27695	2.24283	2.17865	2.34828	2.55495
2.5751	2.60773	2.73599	2.58837	2.58837	2.59116	2.38468	2.41876	2.62032	2.34476	2.22628	2.24174	1.87898	2.33178	2.07388
2.63382	2.6323	2.60186	2.43603	2.43603	2.65036	2.47448	2.22509	2.61796	2.35252	1.98902	2.28835	2.48369	2.17894	2.65365
2.61253	2.68928	2.72777	2.62759	2.62759	2.57947	2.42037	2.22563	2.48024	2.019	1.70437	2.56323	2.01864	1.92645	1.9764
2.52978	2.70554	2.74561	2.62252	2.62253	2.65604	2.43981	2.48362	2.64707	2.14023	1.92217	2.57631	2.05871	2.18884	2.11246
2.57653	2.57379	2.59862	2.56339	2.56339	2.62669	2.29746	2.55457	2.71294	2.71698	1.86165	2.24899	2.27834	2.20453	2.03054
2.64418	2.62533	2.69869	2.62038	2.62038	2.64843	2.46718	2.45192	2.47073	2.25719	1.95721	1.96769	2.34919	2.36984	2.12391
2.66735	2.69514	2.61532	2.40113	2.40113	2.6074	2.4766	2.64869	2.47695	2.48758	2.2364	2.20227	2.16149	2.00548	2.07433
2.67412	2.6952	2.72751	2.36292	2.36292	2.61678	2.26321	2.42724	2.57718	2.34337	2.28348	1.91668	1.96517	2.64936	2.52204
2.5176	2.63428	2.45393	2.56158	2.56158	2.76643	2.61327	2.29811	2.52325	2.15314	1.85376	2.26304	2.43955	2.34699	2.22043
2.65721	2.61886	2.48635	2.5868	2.5868	2.77691	2.13757	2.38276	2.5401	2.34849	2.77086	2.09057	1.96281	2.16745	2.26426
2.63173	2.69979	2.65487	2.63095	2.63096	2.60608	2.31042	2.32802	2.72356	2.06935	2.28619	2.02352	2.40795	2.46251	2.02314
2.65767	2.75628	2.57941	2.6134	2.6134	2.70785	2.4858	2.26754	2.56397	1.90657	1.69667	2.33073	2.55017	2.40452	1.93637
2.68297	2.59282	2.47029	2.61634	2.61634	2.68504	2.47404	2.4625	2.55812	2.1702	2.57341	2.13815	2.05004	1.93214	1.8433
2.60003	2.56189	2.59306	2.40348	2.40348	2.68355	2.3859	2.2876	2.716	2.12766	2.05427	2.55794	1.97494	2.27547	2.34873
2.57831	2.65641	2.49244	2.60881	2.60881	2.65199	2.51154	2.46197	2.40865	2.12892	1.78228	2.10608	2.62887	2.63395	2.29372
2.59411	2.59374	2.48505	2.45628	2.45628	2.59291	2.12834	2.38272	2.46709	2.21992	1.9496	2.36524	2.23669	2.22604	2.18469
2.60572	2.65885	2.53389	2.65991	2.65991	2.65231	2.54695	2.35508	2.55735	2.19223	2.55275	2.42858	2.65411	2.27395	2.19641
2.67588	2.64226	2.50325	2.48941	2.48941	2.66741	2.32559	2.54037	2.5037	2.29473	2.13101	2.10246	2.43068	2.44061	2.17364
2.55262	2.62523	2.52642	2.46711	2.46711	2.67107	2.43478	2.46645	2.22869	2.43872	2.47017	2.42737	2.76278	2.50978	2.086
2.58611	2.71324	2.48993	2.3185	2.3185	2.61717	2.62002	2.40458	2.40373	2.35281	1.96593	1.93575	2.42265	2.35801	2.45116
2.63705	2.59407	2.59351	2.48382	2.48382	2.65851	2.50425	2.30693	2.5915	2.56098	1.90617	2.271	1.84592	2.45029	2.16534
2.62365	2.60975	2.41625	2.47026	2.47026	2.73809	2.39377	2.44495	2.34301	2.66609	2.43595	2.81333	2.50961	2.53677	2.33734
2.65785	2.57657	2.62644	2.55461	2.55461	2.52508	2.5914	2.50425	2.46938	2.10218	1.97616	2.2895	2.18834	2.0534	2.43805
2.61024	2.57588	2.66821	2.61566	2.61566	2.68408	2.6646	2.33737	2.47363	2.18092	2.52635	2.37428	1.9444	2.19064	2.05411
2.61201	2.72005	2.56714	2.54118	2.54118	2.76053	2.44591	2.36844	2.49413	2.19901	2.01594	2.203	2.6311	2.01293	2.58979
2.6111	2.67886	2.59611	2.61914	2.61914	2.62368	2.53336	2.39793	2.49992	2.33341	2.34793	2.46521	2.43339	2.2879	2.3665
2.51644	2.59471	2.68515	2.61902	2.61902	2.63173	2.54405	2.30333	2.50543	1.901	2.13609	2.52098	2.35732	2.6017	2.19756
2.60866	2.69402	2.88215	2.61209	2.61209	2.41835	2.515	2.54063	2.6781	2.63621	2.21193	2.80923	2.50098	2.12575	2.20615
2.56449	2.69153	2.73405	2.73367	2.73367	2.6465	2.3542	2.52649	2.67173	2.29071	2.13936	1.79468	2.63195	2.04718	2.41676
2.57113	2.64732	2.57694	2.68111	2.68111	2.63921	2.58562	2.42593	2.61947	2.789	2.32689	1.72101	2.31837	2.16453	2.28706
2.721	2.69317	2.71368	2.49356	2.49356	2.60844	2.52547	2.55899	2.59253	2.18144	1.78081	2.06958	2.65825	2.02474	2.21821
2.66526	2.62321	2.58643	2.68666	2.68666	2.46682	2.43476	2.75899	2.39041	2.42289	2.56049	1.89583	2.16112	2.42458	2.32078
2.70718	2.62644	2.50444	2.60021	2.60022	2.49932	2.57746	2.71397	2.57144	2.51393	2.69617	2.43645	2.48241	2.11968	1.83568
2.66348	2.73625	2.59373	2.46329	2.46329	2.43617	2.51401	2.44419	2.59868	2.09262	2.41507	2.26385	2.09676	2.22061	2.2467
2.71105	2.64337	2.57435	2.15885	2.15885	2.57461	2.44872	2.46655	2.5136	1.93936	2.41924	2.20314	2.03918	2.00072	2.1931
2.65964	2.61127	2.60511	2.64926	2.64927	2.60315	2.46628	2.6529	2.383	2.27807	2.80715	2.32788	2.44455	2.32653	2.12881
2.63155	2.61752	2.51909	2.50697	2.50697	2.61328	2.58491	2.34509	2.59985	2.15056	2.28574	2.10544	2.18741	2.44443	2.40535
2.74243	2.57914	2.67892	2.53205	2.53205	2.61101	2.50592	2.52103	2.4286	2.19061	2.04046	2.26415	2.12599	2.50035	1.86799
2.51407	2.35179	2.50761	2.55902	2.55902	2.54957	2.48079	2.26609	2.67419	2.32686	2.43777	2.52372	2.50696671*	2.51206	2.15242
2.74194	2.70748	2.6707	2.57527	2.57527	2.67752	2.41685	2.48694	2.47017	1.93561	2.03393	2.27041	2.15654	2.46901	2.12768
2.68463	2.60172	2.66223	2.50471	2.50471	2.56608	2.3753	2.36585	2.40873	2.35817	2.02026	1.90834	2.21102	2.39622	2.10498
2.55767	2.69052	2.66501	2.66865	2.66865	2.5631	2.33373	2.63004	2.52337	1.94287	2.52253	2.66434	2.16385	1.88356	2.5076
2.54963	2.6248	2.59452	2.56628	2.56628	2.61103	2.4979	2.78316	2.50339	2.61858	1.93257	2.22761	2.32855	2.61944	2.37169
2.51376	2.73493	2.5324	2.59157	2.59157	2.59473	2.44599	2.39627	2.41727	1.88659	1.97956	2.56	2.37112	2.34663	2.0854
2.46455	2.53991	2.65542	2.59573	2.59574	2.76416	2.32167	2.37031	2.4743	2.24847	2.0798	2.14374	1.9693	1.95896	2.55884
2.59124	2.86134	2.57082	2.47285	2.47285	2.60327	2.57742	2.36371	2.28371	2.794203463*	2.79956	2.02869	2.21869	2.18283	2.25655
2.86996	2.72651	2.70217	2.51908	2.51909	2.6018	2.29881	2.62154	2.37244	1.9132	1.9321	2.31417	2.59292	2.48377	2.33185
2.77287	2.55337	2.64448	2.5651	2.56517	2.5896	2.49884	2.5427	2.59394	1.73037	2.54336	2.32694	2.16616	2.01503	2.19926
2.76317	2.66261	2.55228	2.46301	2.46301	2.633	2.42752	2.62799	2.679	2.15686	2.3722	2.28089	2.43916	2.39703	2.33823
2.67324	2.62147	2.4928	2.6123	2.6123	2.5884	2.34063	2.52821	2.56765	2.53463	2.26493	2.43247	2.63291	2.673	2.54215
2.73565	2.65383	2.66131	2.63178	2.63178	2.53738	2.3981	2.44113	2.47473	1.78604	2.04148	2.33863	2.6599	2.32803	2.55816
2.56156	2.65732	2.67558	2.6355	2.6355	2.5556	2.20243	2.41226	2.58252	2.65678	2.19412	2.34698	2.27036	2.29807	2.28981
2.76463	2.58297	2.57644	2.49717	2.49717	2.58162	2.34726	2.34327	2.59727	2.11787	2.46031	2.25508	2.0248	2.72789	2.45646
2.50688	2.65411	2.63305	2.59988	2.59988	2.69301	2.45756	2.45792	2.67431	2.11367	2.34499	2.55136	2.75208	2.18439	2.46863
2.62528	2.7645	2.5867	2.66419	2.66419	2.65831	2.31151	2.32261	2.68987	2.03661	2.16615	2.16187	2.33603	2.53073	1.93083
2.74469	2.63575	2.67373	2.3895	2.38951	2.60689	2.45286	2.26038	2.48057	2.13284	2.18973	2.20672	2.30488	2.1247	2.33304
2.6837	2.72759	2.50554	2.34864	2.34864	2.73123	2.23083	2.52162	2.51314	2.58486	2.75196	2.02304		2.4969	2.16541
2.72395	2.7077	2.46551	2.6355	2.63559	2.64773	2.24872	2.50775	2.48074	1.78351	2.0511	2.07219		2.18634	2.21103
2.56322	2.76046	2.51934	2.62006	2.62006	2.6479	2.417	2.53652	2.45037	2.07317	2.49784	1.90024		2.64465	2.22985
2.65577	2.71886	2.51515	2.40393	2.40393	2.64239	2.30089	2.51065	2.54226	2.26166	1.95068	1.81834		2.72768	2.17564
2.72017	2.62663	2.68726	2.39535	2.39535	2.5915	2.49577	2.48616	2.48837	2.39271	2.10617	2.6837		2.23757	2.18947
2.66177	2.71261	2.57756	2.52056	2.52056	2.66436	2.43954	2.51487	2.32406	2.56831	2.01842	2.33408		2.1156	2.24093
2.53631	2.56774	2.54794	2.19817	2.19817	2.72015	2.19943	2.5521	2.15502	2.50149	2.75891	1.94669		2.08641	2.23982
2.55226	2.61606	2.60451	2.59415	2.59415	2.58278	2.3623	2.58269	2.4646	2.33539	2.12169	2.14606		1.79553	2.73086
2.60749	2.61865	2.61095	2.4144	2.4144	2.62693	2.35359	2.53613	2.48936	2.21913	2.1864	2.58742		2.15121	2.40223
2.66628	2.54395	2.55015	2.49629	2.49629	2.71678	2.57209	2.46168	2.65429	1.98677	2.28881	1.96668		1.82762	2.71138
2.69284	2.7092	2.68737	2.60455	2.60455	2.57318	2.52526	2.64067	2.6129	2.28164	2.61332	2.07705		2.01529	2.41139
2.56655	2.71253	2.57183	2.60383	2.60383	2.70319	2.45175	2.6134	2.50705	1.91416	1.88311	1.82239		2.07359	2.15716
2.62605	2.59044	2.57431	2.54752	2.54752	2.6535	2.53905	2.51445	2.55712	2.65417	2.17785	1.85198		2.58442	2.13477
2.55243	2.79074	2.74039	2.5453	2.5453	2.62524	2.23973	2.55191	2.65841	2.47537	1.64995	2.18687		2.68096	2.38913
2.64165	2.7318	2.58737	2.47842	2.47842	2.55724	2.3675	2.55991	2.65341	2.24261	2.12968	2.12172		2.75354	2.38852
2.67724	2.56521	2.58612	2.54183	2.54183	2.65059	2.73707	2.6297	2.41759	2.26599	1.89794	2.34614		2.02349	2.10579
2.59603	2.46209	2.6804	2.48395	2.48395	2.66399	2.5895	2.52253	2.40578	1.86264	2.45122			2.28897	2.84689
2.68714	2.58031	2.6584	2.56689	2.56689	2.56637	2.51997	2.4112	2.39205	2.76187	1.91616			2.83995	2.25198
2.70435	2.47143	2.57801	2.78606	2.78606	2.48811	2.44765		2.61797	2.19659	1.95063			2.46438	1.99017
2.76186	2.60309	2.64709	2.59815	2.59815	2.59034	2.50845		2.46403	1.86725	2.61106			2.37482	2.45589
2.75648	2.67584	2.6055	2.53559	2.53559	2.49925	2.36627		2.54063	2.59304	2.24264			2.45902	1.89626
2.6137	2.80713	2.68688	2.64652	2.64652	2.55972	2.41214		2.79115	2.4157	2.46794			2.41471	2.12522
2.70295	2.70216	2.69151	2.58473	2.58474	2.66538	2.62215		2.71572	2.77717	1.98637			2.31614	2.48324
2.51218	2.56846	2.61262	2.52861	2.52862	2.63604	2.3006		2.82169	2.50063	2.00299			2.69453	2.25993
2.54439	2.6867	2.66457	2.62224	2.62225	2.6553	2.39327		2.68546	2.39331	2.06319			2.45411	2.35942
2.49383	2.63412	2.69254	2.59731	2.59731	2.7141	2.42211		2.6328	2.48066	1.90371			2.39311	2.16053
2.63244	2.57453	2.62073	2.62919	2.62919	2.59126	2.24382		2.66025	2.16163	2.37157			2.16744	2.45992
2.55865	2.69067	2.61568	2.46366	2.46366	2.53768	2.60513		2.60119	2.43406	1.82401			2.41169	2.60118
2.51034	2.62481	2.74522	2.51068	2.51069	2.43201	2.36789		2.63519	2.40703	1.82198			2.65457	2.66502
2.59591	2.58496	2.58066	2.5203	2.5203	2.45179	2.56493		2.47555	1.95366	2.31017			2.04968	2.40485
2.31745	2.65887	2.65935	2.448	2.448	2.45221	2.4267		2.38028	2.12548	2.20051			2.37837	2.44242
2.55993	2.56548	2.80826	2.59315	2.59315	2.5552	2.53907		2.46125	2.59991	2.77008			2.63926	2.49726
2.56705	2.63802	2.60468	2.57703	2.57703	2.63689	2.58147		2.68264	1.90217	1.9854			2.39704	2.68407
2.71169	2.58811	2.62123	2.66491	2.66491	2.52018	2.30916		2.50945	2.08337	2.27718			2.69814	2.64989
2.48376	2.72033	2.63589	2.51815	2.51815	2.49521	2.47625		2.60527	2.3079				2.42202	2.60589
2.63631	2.57213	2.58026	2.65194	2.65194	2.46762	2.46089		2.66885	2.49096				2.54893	2.3262
2.60447	2.6708	2.59489	2.627	2.627	2.38382	2.67173		2.59108	2.06985				2.36542	2.50784
2.69105	2.59483	2.44794	2.62095	2.62096	2.56437	2.51582		2.65828	1.85421				2.22891	2.53765
2.64908	2.63696	2.67994	2.61401	2.61402	2.47817	2.61765		2.52948	2.14721				2.28914	2.2567
2.59899	2.54978	2.4764	2.66148	2.66148	2.52878	2.38472			2.17107				2.38441	2.46988
2.61053	2.60303	2.63027	2.56813	2.56813	2.52746	2.54467			2.07504				2.17786	2.46388
2.45623	2.59168	2.64069	2.44872	2.44872	2.51725	2.44616			2.1499				2.07272	2.19807
2.65428	2.59949	2.5817	2.46607	2.46607	2.51279	2.34108			2.00701				2.48363	2.10752
2.37819	2.52836	2.54314	2.57978	2.57978	2.44964	2.56741			2.70743				2.091	2.16195
2.65576	2.56145	2.63343	2.34971	2.34971	2.70238	2.56233			2.54803				1.98048	2.33012
2.52704	2.71634	2.65102	2.41936	2.41936	2.61207	2.62337			1.84495				2.80392	1.99013
2.67653	2.6205	2.64761	2.5569	2.5569	2.56813	2.36215			2.25075				2.31003	2.42676
2.76575	2.63178	2.53658	2.42439	2.42439	2.59841	2.49778			2.15215				2.40745	2.37694
2.64695	2.6098	2.60722	2.50277	2.50277	2.49518	2.4596			2.1917				2.29633	2.00095
2.49283	2.64199	2.54284	2.62427	2.62427	2.51145	2.47617			2.40911				2.47679	2.00999
2.64658	2.4947	2.60029	2.2766	2.2766	2.29204	2.22964			2.14282				2.3116	2.67039
2.72751	2.59875	2.66616	2.49558	2.49558	2.53272	2.51614			2.18438				2.29506	1.88209
2.56337	2.69946	2.6079	2.4405	2.4405	2.49262	2.39661			2.20558				2.41694	2.02117
2.60351	2.59165	2.57294	2.45268	2.45268	2.57168	2.49328			1.94692				2.28797	2.14607
2.47099	2.73325	2.48412	2.34258	2.34258	2.63279	2.28835			2.20194				2.26055	2.71489
2.70351	2.66573	2.53888	2.62562	2.62562	2.61438	2.40383			2.18231				2.36107	2.49193
2.61019	2.5742	2.57587	2.674	2.674	2.5661	2.45373			2.31422				2.01423	2.2503
2.55414	2.65979	2.59132	2.56724	2.56724	2.60459	2.645883634*			1.96051				2.078	2.09604
2.68217	2.60993	2.68125	2.57098	2.57098	2.57553	2.51925			2.29887				2.40811	2.15716
2.49796	2.65505	2.69444	2.48911	2.48911	2.66033	2.43967			2.1719				2.07938	2.08199
2.67428	2.73663	2.6408	2.63855	2.63855	2.70411	2.53351			1.9505				2.33991	2.44946
2.70003	2.74916	2.44544	2.58179	2.58179	2.51353	2.26409			1.82535				2.16731	2.22558
2.60657	2.64681	2.43117	2.58174	2.58174	2.58314	2.48006			2.08486				2.33398	2.68074
2.72539	2.59847	2.62805	2.65879	2.65879	2.70629	2.39804			2.73723				1.97829
2.62706	2.49342	2.69526	2.57775	2.57775	2.54248	2.45063			1.91768				1.95171
2.67681	2.73511	2.60048	2.6327	2.6327	2.58826	2.3592			2.39602				2.19795
2.60523	2.63709	2.59026	2.48526	2.48526	2.57092	2.21879			1.89812				2.38552
2.61293	2.88009	2.73086	2.67009	2.67009	2.54407	2.47089			1.87882				2.30751
2.57462	2.64705	2.63631	2.43403	2.43403	2.59251	2.46755			2.42059
2.62066	2.71248	2.53857	2.5974	2.5974	2.62461	2.4739			1.68926
2.59295	2.58744	2.48438	2.65388	2.65388	2.60906	2.410595072*			2.19218
2.58261	2.7237	2.5668	2.66523	2.66523	2.58426	2.41995			1.99633
2.69036	2.63503	2.53634	2.71198	2.71198	2.66275	2.35019			2.31492
2.52268	2.70589	2.50369	2.64578	2.64579	2.66527	2.48476			2.02786
2.57035	2.55541	2.73272	2.62846	2.62846	2.65626	2.49996			2.18029
2.5495	2.56184	2.62044	2.47216	2.47217	2.53466	2.38499
2.619	2.61584	2.52275	2.65357	2.65357	2.64198	2.60829
2.35943	2.64907	2.75375	2.73453	2.73453	2.63027	2.37002
2.56782	2.57838	2.66186	2.60265	2.60265	2.61288	2.50816
2.52214		2.68298	2.6054	2.6054	2.57252	2.49325
2.644		2.4973	2.50306	2.50306	2.54589	2.5258
2.54008		2.54139	2.52847	2.52847	2.67209	2.48592
2.69685		2.52395	2.51286	2.51286	2.70199	2.3703
2.66168		2.68824	2.63493	2.63493	2.59517	2.60956
2.35383		2.643	2.58669	2.58669	2.66039	2.5795
2.65		2.65989	2.73474	2.73474	2.56886	2.41934
2.58072		2.61293	2.63513	2.63513	2.55602	2.54208
2.57468		2.71441	2.58874	2.58874	2.64659	2.37848
2.65844		2.61486	2.67604	2.67604	2.58414	2.32299
2.62127		2.71221	2.54245	2.54245	2.53621	2.42929
2.67762		2.64057	2.54343	2.54343	2.60988	2.44309
2.69755		2.71889	2.65184	2.65184	2.5872	2.66873
2.61847		2.68328	2.66498	2.66499	2.6896	2.5307
2.61067		2.52588	2.61555	2.61555	2.52643	2.59529
2.65674		2.65893	2.4772	2.4772	2.47435	2.37072
2.58631		2.674849591*	2.66605	2.66605	2.5445	2.57527
2.51253		2.67653	2.71885	2.71885	2.67608	2.26605
2.47801		2.6133	2.59829	2.59829	2.50457	2.55708
2.51213		2.61882	2.52787	2.52787	2.54803	2.67864
2.66437		2.6603	2.59674	2.59674	2.61245	2.26451
2.65957		2.50092	2.73532	2.73532	2.51154	2.35397
2.53046		2.76006	2.6676	2.6676	2.62066	2.55678
2.59326		2.62129	2.5791	2.5791	2.62157	2.46573
2.72868		2.61499	2.69198	2.69198	2.71555	2.59548
2.66682		2.60805	2.61691	2.61691	2.49589	2.37646
2.57267		2.66377	2.44706		2.72876
2.72118		2.56243	2.47372		2.48285
2.64039		2.76899	2.6449		2.47437
2.5694		2.71064	2.54519		2.68477
2.65292		2.63615	2.67687		2.65024
2.6011		2.79301	2.51813		2.66481
2.67164		2.66577	2.65138		2.72808
2.66549		2.69846	2.64903		2.38433
2.66529		2.63131	2.66357		2.6294
2.68238		2.6687	2.59226		2.64728
2.51022		2.57059	2.61725		2.54831
2.55226		2.5252	2.59109		2.75053
2.6073		2.70106	2.71361		2.56284
2.59431		2.71823	2.6323		2.6383
2.59819		2.67877	2.68884		2.40635
2.56085		2.62065	2.55755		2.56471
2.66898		2.55769	2.63351		2.5922
2.65991		2.68512	2.5999		2.52691
2.6899		2.61144	2.66605		2.60568
2.67903		2.46449	2.60338		2.65449
2.66397		2.56452	2.69246		2.75798
2.5566		2.79622	2.60471		2.56722
2.61177		2.55104	2.60553		2.76469
2.72398		2.49255	2.75859		2.60161
2.68217		2.58143	2.56697		2.68138
2.48962		2.67159	2.5697		2.57488
2.60571		2.62994	2.52856		2.72484
2.61927		2.6295	2.51981		2.62906
2.66475		2.50127	2.51813		2.63802
2.64693		2.67083	2.63248		2.46489
2.45156		2.71198	2.54971		2.58911
2.51517		2.65894	2.50752		2.49572
2.6064		2.74136	2.61899		2.5218
2.66109		2.57187	2.68175		2.4456
2.67109			2.58597		2.60586
2.64831			2.55817		2.51973
2.5275			2.56666		2.57575
2.69036			2.77348		2.78076
2.63757			2.57983		2.73941
2.57358			2.58606		2.6094
2.47277			2.52847		2.6055
2.49865					2.62746
2.62291					2.57992
2.6273					2.56485
2.62462					2.55997
2.56911					2.54778
2.65518					2.56551
2.64091					2.51888
2.57779					2.62686
2.59642					2.63027
2.58844					2.71804
2.49919					2.6526
2.56979					2.59961
2.65197					2.69898
2.59371					2.5308
2.49932					2.67335
2.49967					2.68301
2.68804					2.52983
2.63387					2.55641
2.42569					2.72863
2.56661					2.69616
2.61462					2.64852
2.64549					2.69175
2.63761					2.54552
2.532					2.66962
2.58332					2.74872
2.71532					2.54327
2.72006					2.69515
2.68254					2.55272
2.66743					2.58499
2.73023					2.59005
2.6191					2.51309
2.56554					2.62713
2.56452					2.58746
2.68073					2.65634
2.63872					2.63872
2.53886					2.58463
2.64867					2.72509
2.60241					2.60667
2.70897					2.69112
2.57366					2.58831
2.63747					2.58648
					2.64275

## Sheet: F6 Time lapse into IF
	Intensity				DAPI				TRITC
	Nuclei	Dapi ratio	Tritc ratio		Count	Ruptured	Stable		Count	Ruptured	Stable
	1	0.529501	0.77547		1	0.529501	0.620346		1	0.77547	0.861171
	2	0.620346	0.861171		2	0.584863	0.456591		2	0.6939	0.83193
	3	0.584863	0.6939		3	0.463658	0.561606		3	0.31703	0.701256
	4	0.463658	0.31703		4	0.73074	0.615781		4	0.662179	0.822549
	5	0.73074	0.662179		5	0.499328	0.694951		5	0.657939	0.792032
	6	0.499328	0.657939		6	0.573538	0.428149		6	0.676333	0.633521
	7	0.573538	0.676333		7	0.505017			7	0.535018
	8	0.505017	0.535018		8	0.609045			8	0.421731
	9	0.456591	0.83193		9	0.541623			9	0.480838
	10	0.609045	0.421731		10	0.760179			10	0.448777
	11	0.541623	0.480838		11	0.460887			11	0.435327
	12	0.760179	0.448777		12	0.294342			12	0.605228
	13	0.561606	0.701256		13	0.393519			13	0.308466
	14	0.460887	0.435327		14	0.514479			14	0.300339
	15	0.615781	0.822549		15	0.623005			15	0.467801
	16	0.294342	0.605228		16	0.615518			16	0.569242
	17	0.393519	0.308466		17	0.510026			17	0.292322
	18	0.694951	0.792032		18	0.571139			18	0.314707
	19	0.514479	0.300339		19	0.57627			19	0.460818
	20	0.623005	0.467801		20	0.428093			20	0.204844
	21	0.615518	0.569242		21	0.422909			21	0.683636
	22	0.510026	0.292322		Average	0.533699	0.562904		Average	0.491045	0.773743
	23	0.571139	0.314707		Std Dev	0.107581	0.102952		Std Dev	0.16362	0.0879349
	24	0.57627	0.460818		Count	21	6		Count	21	6
	25	0.428093	0.204844		Std Error	0.0234762	0.0420298		Std Error	0.0357049	0.0358993
	26	0.428149	0.633521
	27	0.422909	0.683636		Ruptured: 78%		Stable: 22%
					0.777778
	Area						Time of Last Rupture
	Nuclei	Body	R bleb	S bleb			Nuclei	Frame	End-frame	Frame (sec)	End-frame (sec)		Sorted by time
	1	220.28	14.1				1	65	26	7681.53	3129.2		Min	Seconds	Nuclei	Dapi ratio	Tritc ratio
	2	282.81		14.34			2	0		0			< 1 min	2	24	0.57627	0.460818				2	0.460818
	3	498	27.22				3	87	4	10321.5	489.25		5 min	366.32	17	0.393519	0.308466				366.32	0.308466
	4	421.84	35.67				4	80	11	9482.41	1328.32			368.35	6	0.499328	0.657939				368.35	0.657939
	5	434.86	23.69				5	84	7	9962.51	848.22			489.25	3	0.584863	0.6939				489.25	0.6939
	6	359.92	21.92				6	88	3	10442.4	368.35		10 min	604.32	23	0.571139	0.314707				604.32	0.314707
	7	278.35	36.73				7	76	15	9002.09	1808.64			845.19	19	0.514479	0.300339				845.19	0.300339
	8	310.85	18.59				8	72	19	8522.56	2288.17			848.22	5	0.73074	0.662179				848.22	0.662179
	9	351.89		27.94			9	0		0			15 min	962.72	27	0.422909	0.683636				962.72	0.683636
	10	269.71	16.48				10	73	18	8643.52	2167.21			965.5	22	0.510026	0.292322				965.5	0.292322
	11	467.05	7.63				11	79	12	9363.24	1447.49			1145.19	21	0.615518	0.569242				1145.19	0.569242
	12	341.22	40.67				12	77	14	9123.34	1687.39			1205.2	20	0.623005	0.467801				1205.2	0.467801
	13	281.36		6.58			13	0		0				1328.32	4	0.463658	0.31703				1328.32	0.31703
	14	437.55	16.19				14	70	21	8283.56	2527.17			1447.49	11	0.541623	0.480838				1447.49	0.480838
	15	260.31		26.54			15			0				1563.68	25	0.428093	0.204844				1563.68	0.204844
	16	286.53	47.56				16	61	30	7203.49	3607.24			1687.39	12	0.760179	0.448777				1687.39	0.448777
	17	404.73	6.65				17	88	3	10444.4	366.32		30 min	1808.64	7	0.573538	0.676333				1808.64	0.676333
	18	620.73		20.41			18	0		0				2167.21	10	0.609045	0.421731				2167.21	0.421731
	19	403.86	14.26				19	84	7	9965.54	845.19			2288.17	8	0.505017	0.535018				2288.17	0.535018
	20	316.32	7.84				20	81	10	9605.53	1205.2			2527.17	14	0.460887	0.435327				2527.17	0.435327
	21	402.91	16.37				21	82	9	9665.54	1145.19			3129.2	1	0.529501	0.77547				3129.2	0.77547
	22	347.51	12.41				22	84	7	9845.23	965.5		>1 hour	3607.24	16	0.294342	0.605228				3607.24	0.605228
	23	332.27	19.12				23	86	5	10206.4	604.32
	24	595.99	28.89				24	91	0	10808.7	2
	25	289.94	17.38				25	78	13	9247.05	1563.68
	26	333.85		10.91			26	0		0
	27	297.78	39.21				27	83	8	9848.01	962.72
	Average:	364.756	22.3133	17.7867
	Std Dev:	98.3952	11.7719	8.61801
	Count:	27	21	6
	Std Error:	18.9362	2.56883	3.51829
	T-Tests:		1.67968e-16	8.21012e-17
				0.321109

[truncated: 1 more sheets: SF1]
